# Supplementary material for: Hydrothermal treatment of yeast cell wall generates potent anti-proliferative agents targeting MCF7 breast cancer cells effectively even under culture conditions separated by a plastic wall
Source: PLoS One. 2025 Feb 14;20(2):e0313379. doi: 10.1371/journal.pone.0313379 (PMC11828357; doi:10.1371/journal.pone.0313379)
Supplement: S1 Data — Table 2. (XLSX) [file pone.0313379.s001.xlsx]

## Sheet: RCS CALCULATION
●SAMPLES
	ESR INTENSITY	RCS CONCENTRATION (mol/l)
YCW-H +Fe(Ⅲ)	49.9	5.12861e-07
YCW-H	46.1	4.73806e-07
H2O	41.4	4.255e-07
●standard
	ESR INTENSITY	RCS CONCENTRATION (mol/l)
4-Hydroxy-TEMPO standard	32400	0.000333
		known value

## Sheet: YCW-H +Fe(Ⅲ) raw deta
Gauss	ESR intensity		Raw data
3290.06	-10191.3		YCW-H +Fe(Ⅲ)
3290.25	-15429.7
3290.45	-13431.4
3290.64	-9798.05
3290.84	-5575.92
3291.03	-494.766
3291.23	-4797.79
3291.42	-8116.96
3291.62	-8849.11
3291.82	-10659.4
3292.01	-6496.89
3292.21	-8326.33
3292.4	-3142.92
3292.6	-3660.66
3292.79	-7004.38
3292.99	-3083.3
3293.18	823.828
3293.38	-147.203
3293.58	5247.64
3293.77	15940.5
3293.97	18410.2
3294.16	16577.8
3294.36	7099.45
3294.55	-2101.04
3294.75	-6940.67
3294.94	-6363.26
3295.14	-8042.97
3295.34	-7973.8
3295.53	-9461.61
3295.73	-14350.6
3295.92	-27047.5
3296.12	-28772.5
3296.31	-18420.7
3296.51	-10934.8
3296.7	-1712
3296.9	9625.67
3297.09	20604.4
3297.29	24739
3297.49	22831.6
3297.68	20009.1
3297.88	14256.5
3298.07	6310.99
3298.27	-3198.63
3298.46	-5694.36
3298.66	3652.97
3298.85	7906.23
3299.05	8094.38
3299.25	9371.6
3299.44	9962.67
3299.64	11508.8
3299.83	10967.9
3300.03	8263.85
3300.22	2706.91
3300.42	-814.125
3300.61	-1787.25
3300.81	-3307.27
3301	-3382.39
3301.2	174.398
3301.4	4606.3
3301.59	10363.1
3301.79	14840.8
3301.98	18248.7
3302.18	13414.4
3302.37	7702.18
3302.57	9688.91
3302.76	16991.6
3302.96	13191.3
3303.16	9874
3303.35	6269.62
3303.55	3418.35
3303.74	7006.01
3303.94	7703.61
3304.13	-155.672
3304.33	-11163.1
3304.52	-16590.4
3304.72	-12673.7
3304.91	-6182.15
3305.11	831.564
3305.31	3479.21
3305.5	5164.81
3305.7	7990.54
3305.89	6258.21
3306.09	7518.82
3306.28	9366.57
3306.48	10186.3
3306.67	4904.91
3306.87	-1705.3
3307.07	-201.625
3307.26	3068.2
3307.46	-834.039
3307.65	-10156.3
3307.85	-10783.4
3308.04	-6036.62
3308.24	404.172
3308.43	1250.1
3308.63	-220.996
3308.82	1917.86
3309.02	1826.87
3309.22	-1165.22
3309.41	-3440.16
3309.61	-3920.12
3309.8	-3719.12
3310	1258.04
3310.19	3896.17
3310.39	8007.27
3310.58	9914.53
3310.78	6841.77
3310.98	970.977
3311.17	-1445.64
3311.37	-9149.3
3311.56	-11575
3311.76	-7944.47
3311.95	-3149.05
3312.15	-1868.47
3312.34	-325.898
3312.54	2202.65
3312.73	4276.38
3312.93	5967.09
3313.13	3861.78
3313.32	1327.65
3313.52	3604.52
3313.71	6607.37
3313.91	9807.4
3314.1	7311.42
3314.3	4631.44
3314.49	-381.367
3314.69	-2193.23
3314.89	3305.09
3315.08	6330.39
3315.28	6406.71
3315.47	672.195
3315.67	-8227.3
3315.86	-19887.8
3316.06	-23467.1
3316.25	-21633.4
3316.45	-18942.7
3316.64	-10824.8
3316.84	-5736.01
3317.04	-3399.98
3317.23	27.0557
3317.43	-249.9
3317.62	-2968.66
3317.82	-1665.41
3318.01	-1783.14
3318.21	-5343.68
3318.4	372.797
3318.6	11847.3
3318.8	13210
3318.99	15970.6
3319.19	19525.5
3319.38	19408.4
3319.58	17762.2
3319.77	13673.3
3319.97	8749.46
3320.16	13615.6
3320.36	16455
3320.55	16141.2
3320.75	12587.8
3320.95	17849.3
3321.14	24389.9
3321.34	25466.7
3321.53	20527.5
3321.73	16454.4
3321.92	17872.4
3322.12	19102.4
3322.31	15439.6
3322.51	12293.9
3322.71	11638.3
3322.9	11623.8
3323.1	10124.3
3323.29	4833
3323.49	1356.72
3323.68	501.562
3323.88	-3765.5
3324.07	-988.375
3324.27	10083.7
3324.47	23296
3324.66	31182.4
3324.86	32260.8
3325.05	34136.4
3325.25	31757
3325.44	24411.8
3325.64	15784.8
3325.83	14221.7
3326.03	15997.8
3326.22	12048
3326.42	13252.3
3326.62	23334.8
3326.81	29916.2
3327.01	29373.9
3327.2	25845.6
3327.4	24922.6
3327.59	23886.5
3327.79	23916.6
3327.98	25848.8
3328.18	25354.1
3328.38	24493.6
3328.57	22669.1
3328.77	20486.8
3328.96	16221.6
3329.16	19992.4
3329.35	22792.6
3329.55	21373.6
3329.74	18184.9
3329.94	16920.2
3330.13	20352.8
3330.33	25865.4
3330.53	26545.1
3330.72	26340
3330.92	26357.1
3331.11	26081
3331.31	23037.4
3331.5	17398.8
3331.7	10333.2
3331.89	872.875
3332.09	1523.62
3332.29	6697.38
3332.48	11101.5
3332.68	12887.5
3332.87	12933.9
3333.07	17993.2
3333.26	20531.6
3333.46	25102.4
3333.65	20459.1
3333.85	16614
3334.04	22565.1
3334.24	28211.2
3334.44	31489.5
3334.63	30616
3334.83	32369.5
3335.02	33780.2
3335.22	33778.1
3335.41	34380
3335.61	30789.1
3335.8	29705.4
3336	22866.8
3336.2	14412.4
3336.39	8138.88
3336.59	987.75
3336.78	61.5
3336.98	7729.75
3337.17	10555.9
3337.37	13382.2
3337.56	21448.8
3337.76	26936.2
3337.95	31770.1
3338.15	31723
3338.35	21996.1
3338.54	18271.1
3338.74	20960.6
3338.93	22215.9
3339.13	19798.6
3339.32	15773.4
3339.52	9068.25
3339.71	8010.38
3339.91	7376.25
3340.11	4892.88
3340.3	-14.75
3340.5	-1686.12
3340.69	-340.375
3340.89	2944.5
3341.08	12269.5
3341.28	19059.8
3341.47	17210.1
3341.67	15242.6
3341.86	13688.2
3342.06	12296.8
3342.26	13025
3342.45	13866
3342.65	13615.2
3342.84	6951.5
3343.04	-1830
3343.23	-2095.25
3343.43	-462.5
3343.62	3659.5
3343.82	7764.75
3344.02	14192.8
3344.21	12747.2
3344.41	17319
3344.6	23162.5
3344.8	21377.2
3344.99	19468.5
3345.19	25536.5
3345.38	28401.8
3345.58	24123.5
3345.77	18775.8
3345.97	17271.8
3346.17	9416.75
3346.36	1496.5
3346.56	1659.75
3346.75	8820.25
3346.95	13417.8
3347.14	14941.5
3347.34	11123
3347.53	9808.25
3347.73	13819.2
3347.93	5843.5
3348.12	-254.75
3348.32	1564.5
3348.51	5263.25
3348.71	12641.2
3348.9	10869
3349.1	11188.5
3349.29	6007.75
3349.49	-1740.75
3349.68	-10952.2
3349.88	-15620.2
3350.08	-17789.2
3350.27	-15297.2
3350.47	-9864
3350.66	-8578.75
3350.86	-366
3351.05	13088.8
3351.25	25689.2
3351.44	40223.5
3351.64	49532
3351.84	48718
3352.03	37921.5
3352.23	31978.2
3352.42	31281
3352.62	27678.8
3352.81	27060.2
3353.01	23020.2
3353.2	10848.2
3353.4	7578.25
3353.6	8131
3353.79	10943.8
3353.99	14329.8
3354.18	6629.75
3354.38	-2282.75
3354.57	-7345.25
3354.77	-10209.5
3354.96	-4268
3355.16	7120
3355.35	21380.8
3355.55	27479.5
3355.75	24237.5
3355.94	16833.2
3356.14	10110
3356.33	12334.8
3356.53	17434.8
3356.72	10898.8
3356.92	10809.2
3357.11	12925.5
3357.31	15665.2
3357.51	18721.5
3357.7	23092
3357.9	29664.8
3358.09	28080
3358.29	22904.2
3358.48	18641
3358.68	15961.5
3358.87	17289.2
3359.07	17627.2
3359.26	18271.2
3359.46	20201.5
3359.66	17260.5
3359.85	16058.5
3360.05	12936
3360.24	6563
3360.44	-2157
3360.63	-3303
3360.83	5773.25
3361.02	14593.8
3361.22	14897.2
3361.42	12256
3361.61	8764.75
3361.81	1848.5
3362	-11523
3362.2	-21236.8
3362.39	-23553.2
3362.59	-17592.8
3362.78	-11543
3362.98	-2778.25
3363.17	-441
3363.37	-2723
3363.57	-5623.75
3363.76	-4884.25
3363.96	-5179
3364.15	-7317
3364.35	-6207
3364.54	-3426.25
3364.74	-8432
3364.93	-14286.5
3365.13	-13530.2
3365.33	-12576.8
3365.52	-20549
3365.72	-31560
3365.91	-43589.2
3366.11	-45205.2
3366.3	-40946.8
3366.5	-35530.2
3366.69	-32461
3366.89	-32969
3367.08	-31240.5
3367.28	-29263.5
3367.48	-31999.2
3367.67	-36238.2
3367.87	-36022.8
3368.06	-38155.2
3368.26	-36553
3368.45	-37773
3368.65	-36818
3368.84	-33946
3369.04	-32082
3369.24	-31248.8
3369.43	-32628.2
3369.63	-24774.5
3369.82	-17335.2
3370.02	-19142.2
3370.21	-17092.5
3370.41	-9422.25
3370.6	-2163.25
3370.8	570.25
3370.99	-5903.25
3371.19	-19002
3371.39	-24236
3371.58	-23439.5
3371.78	-19840.2
3371.97	-16744.5
3372.17	-17280
3372.36	-21986.2
3372.56	-27272.5
3372.75	-27139.8
3372.95	-30027.2
3373.15	-32669.5
3373.34	-29147.6
3373.54	-27076.5
3373.73	-24784.4
3373.93	-27121.2
3374.12	-33003.8
3374.32	-38560.2
3374.51	-38044.6
3374.71	-39397.9
3374.9	-41437.1
3375.1	-41374.2
3375.3	-44146
3375.49	-45850.9
3375.69	-47418.6
3375.88	-48191.1
3376.08	-49677.8
3376.27	-43935.1
3376.47	-32082.2
3376.66	-21137.4
3376.86	-16028.5
3377.06	-14934.6
3377.25	-13921.2
3377.45	-15068
3377.64	-24295.5
3377.84	-31890.1
3378.03	-28461.6
3378.23	-23705
3378.42	-16713
3378.62	-12099.1
3378.82	-15416.2
3379.01	-24804
3379.21	-33968
3379.4	-33393.6
3379.6	-32934.1
3379.79	-30822.8
3379.99	-31389.1
3380.18	-35427.4
3380.38	-38659.8
3380.57	-39412.8
3380.77	-42291.8
3380.97	-35401.8
3381.16	-19328.6
3381.36	-4548.44
3381.55	-920.062
3381.75	1152.31
3381.94	7458.88
3382.14	14975.4
3382.33	17282.1
3382.53	12709.9
3382.73	7615.69
3382.92	74.6875
3383.12	-5172.31
3383.31	-4352.25
3383.51	-7312
3383.7	-10645.8
3383.9	-10867.4
3384.09	-3502.94
3384.29	6165.44
3384.48	9342.06
3384.68	3687.75
3384.88	2655.44
3385.07	1719.25
3385.27	2903.19
3385.46	6205
3385.66	11141.1
3385.85	11093.2
3386.05	5622.31
3386.24	541.562
3386.44	-1608.12
3386.64	7413.31
3386.83	12759.5
3387.03	15212.2
3387.22	12781.8
3387.42	9236.31
3387.61	14829.1
3387.81	14437.6
3388	9915.56
3388.2	5792.5
3388.39	7742.31
3388.59	18401.4
3388.79	23170.3
3388.98	15774.4
3389.18	4811.62
3389.37	2044.75
3389.57	7597
3389.76	7882.38
3389.96	-367.375
3390.15	-9451
3390.35	-10573.5
3390.55	-12583
3390.74	-20565.4
3390.94	-26511.9
3391.13	-24472.4
3391.33	-14815.6
3391.52	-4978.88
3391.72	-5839.12
3391.91	-12294.4
3392.11	-16230.6
3392.3	-16973.7
3392.5	-23099.8
3392.7	-25689.8
3392.89	-21465.9
3393.09	-18862.9
3393.28	-17638.8
3393.48	-10358.9
3393.67	-8249.69
3393.87	-3010.62
3394.06	3251.5
3394.26	1219.69
3394.46	-231.125
3394.65	-4028.94
3394.85	-3788.69
3395.04	1370.5
3395.24	2777.88
3395.43	5307.19
3395.63	4734.38
3395.82	257.812
3396.02	-6184.88
3396.21	-10749.6
3396.41	-14869.1
3396.61	-10680.8
3396.8	-4986.44
3397	-4745
3397.19	-439.688
3397.39	109.812
3397.58	-1763.81
3397.78	-7447.44
3397.97	-13396.9
3398.17	-18849.6
3398.37	-18482.2
3398.56	-17241.7
3398.76	-14733.3
3398.95	-16141.9
3399.15	-18643.5
3399.34	-18708.2
3399.54	-19460.7
3399.73	-14982.3
3399.93	-13124.1
3400.12	-13171.6
3400.32	-10884.3
3400.52	-9104
3400.71	-3896.62
3400.91	-1227.34
3401.1	-874.125
3401.3	-2489.84
3401.49	-6418.62
3401.69	-7532.38
3401.88	-8270.22
3402.08	-10387.1
3402.28	-14419.9
3402.47	-13722.8
3402.67	-11284.8
3402.86	-12107.7
3403.06	-12547.7
3403.25	-10178.8
3403.45	-11862.8
3403.64	-13171.9
3403.84	-13851.1
3404.03	-8893.19
3404.23	-4622.47
3404.43	-10349.7
3404.62	-22352
3404.82	-31438.3
3405.01	-32200.8
3405.21	-31965.2
3405.4	-34350.7
3405.6	-32009.2
3405.79	-30256.8
3405.99	-26420.5
3406.19	-20289.2
3406.38	-12703
3406.58	-4087.79
3406.77	4740.33
3406.97	14819.4
3407.16	14322.3
3407.36	3512.26
3407.55	-7392.88
3407.75	-16794.1
3407.95	-23766.4
3408.14	-27970.7
3408.34	-20588.1
3408.53	-8939.66
3408.73	-4707.23
3408.92	-7737.9
3409.12	-4786.62
3409.31	-2102.43
3409.51	2988.66
3409.7	10420.7
3409.9	15513.6
3410.1	14056.5
3410.29	2756.21
3410.49	-8267.1
3410.68	-6928.53
3410.88	-3371.06
3411.07	-411.656
3411.27	-7367.38
3411.46	-7395.17
3411.66	-2683.1
3411.86	-424.089
3412.05	-4929.2
3412.25	-8843.43
3412.44	-6081.75
3412.64	-940.184
3412.83	-1095.72
3413.03	245.621
3413.22	4879.85
3413.42	3910.97
3413.61	3836.97
3413.81	9481.86
3414.01	6653.61
3414.2	4535.27
3414.4	966.769
3414.59	-8218.82
3414.79	-14086.6
3414.98	-15727.4
3415.18	-16205.4
3415.37	-4496.55
3415.57	5823.19
3415.77	13985.8
3415.96	22313.3
3416.16	14966.6
3416.35	11898.8
3416.55	12847.8
3416.74	13828.7
3416.94	7049.46
3417.13	-1063.92
3417.33	-5791.48
3417.52	-5201.16
3417.72	-2585.01
3417.92	1865.96
3418.11	3883.82
3418.31	3694.48
3418.5	3969.01
3418.7	2022.35
3418.89	350.555
3419.09	-681.426
3419.28	-447.582
3419.48	4704.11
3419.68	7137.61
3419.87	12877
3420.07	11280.1
3420.26	14395.1
3420.46	14688.9
3420.65	16592.5
3420.85	16746
3421.04	21638.2
3421.24	24362.3
3421.43	16828.2
3421.63	11580.9
3421.83	8507.39
3422.02	3908.67
3422.22	3158.78
3422.41	9696.7
3422.61	10586.4
3422.8	3504.89
3423	-3976.81
3423.19	-4983.69
3423.39	-6865.84
3423.59	-12784.2
3423.78	-18248.7
3423.98	-26067.4
3424.17	-30396.4
3424.37	-27085.6
3424.56	-21114
3424.76	-11974.6
3424.95	-7511.48
3425.15	-7653.56
3425.34	-5559.88
3425.54	-3876.41
3425.74	-3016.18
3425.93	3076.81
3426.13	11305.6
3426.32	14158.1
3426.52	13929.4
3426.71	12277.4
3426.91	15910.2
3427.1	20214.7
3427.3	20696
3427.5	20523.1
3427.69	21188.9
3427.89	19149.4
3428.08	16659.7
3428.28	22464.8
3428.47	18604.5
3428.67	10000.9
3428.86	2993.22
3429.06	-352.812
3429.25	412.844
3429.45	-820.719
3429.65	-7752.53
3429.84	-13424.7
3430.04	-10128.1
3430.23	-8215.81
3430.43	-7081.75
3430.62	-10709
3430.82	-14683.6
3431.01	-10556.4
3431.21	-8608.5
3431.41	-13543.9
3431.6	-16309.6
3431.8	-15488.7
3431.99	-13020.9
3432.19	-12368.6
3432.38	-22370.5
3432.58	-21071.7

## Sheet: YCW-H　raw deta
Gauss	ESR intensity		Raw data
3290.06	-6138.97		YCW-H
3290.25	-14994.3
3290.45	-14203
3290.64	-4094.94
3290.84	8207.41
3291.03	15336.2
3291.23	9754.02
3291.42	-992.031
3291.62	-5392.78
3291.82	-10031.2
3292.01	-13581.6
3292.21	-18626.9
3292.4	-13472.3
3292.6	-10101.5
3292.79	-12199
3292.99	-5535.42
3293.18	1033.28
3293.38	-728.328
3293.58	-3667.31
3293.77	-1343.02
3293.97	-3724.16
3294.16	-8624.14
3294.36	-13673.8
3294.55	-14073.4
3294.75	-7601.19
3294.94	-1314.49
3295.14	-173.828
3295.34	-4875.4
3295.53	-12044.8
3295.73	-17692.3
3295.92	-22848.2
3296.12	-24524.1
3296.31	-21149
3296.51	-18694.8
3296.7	-13256.7
3296.9	-5631.71
3297.09	-1890.51
3297.29	6047.33
3297.49	9008.06
3297.68	5947.78
3297.88	-1526.17
3298.07	-4830.04
3298.27	-3496.61
3298.46	-6233.98
3298.66	-5441.23
3298.85	1355.13
3299.05	1404.18
3299.25	2445.95
3299.44	4566.08
3299.64	5291.81
3299.83	7791.22
3300.03	10365.2
3300.22	9635.01
3300.42	7855.3
3300.61	4650
3300.81	2689.12
3301	1058.95
3301.2	-202.137
3301.4	162.77
3301.59	7290.76
3301.79	6800.41
3301.98	9666.98
3302.18	11894.8
3302.37	15225.4
3302.57	20354.9
3302.76	25007.2
3302.96	26270.9
3303.16	20122.1
3303.35	9514.66
3303.55	-6.71875
3303.74	-3795.92
3303.94	-6962.22
3304.13	-11859.6
3304.33	-19905.6
3304.52	-27492.7
3304.72	-27438.5
3304.91	-16884.1
3305.11	-7178.49
3305.31	-4285.71
3305.5	-3000.95
3305.7	-6117.71
3305.89	-9010.81
3306.09	-9517.27
3306.28	-13208.9
3306.48	-10560.5
3306.67	-9817.14
3306.87	-10616.2
3307.07	-1860.13
3307.26	8938.12
3307.46	11513.4
3307.65	211.747
3307.85	-12166.5
3308.04	-12393.1
3308.24	-5218.39
3308.43	-3459.39
3308.63	-6368.48
3308.82	-1001.46
3309.02	4372.56
3309.22	5559.74
3309.41	5335.12
3309.61	3418.67
3309.8	-870.582
3310	-4150.3
3310.19	-5472.86
3310.39	-8512.03
3310.58	-10120.5
3310.78	-6607.55
3310.98	-912.879
3311.17	6908.92
3311.37	13937
3311.56	13835.1
3311.76	15119.8
3311.95	13860.5
3312.15	9673.27
3312.34	7584.26
3312.54	7563.79
3312.73	6521.96
3312.93	9234.97
3313.13	4133.19
3313.32	1486.28
3313.52	2212.9
3313.71	1470.66
3313.91	-958.152
3314.1	-10225
3314.3	-20200.6
3314.49	-21579
3314.69	-16237
3314.89	-10490.9
3315.08	-10253.3
3315.28	-14490.7
3315.47	-19931.1
3315.67	-16684.3
3315.86	-12205.7
3316.06	-11777
3316.25	-8832.53
3316.45	-6482
3316.64	-2373.22
3316.84	-3979.12
3317.04	-5379.06
3317.23	-2607.09
3317.43	1591.22
3317.62	8227.81
3317.82	10126
3318.01	10296
3318.21	8540.66
3318.4	7657.46
3318.6	9663.02
3318.8	10497.3
3318.99	15187.5
3319.19	17863.6
3319.38	11763.2
3319.58	6774.79
3319.77	6135.8
3319.97	312.01
3320.16	6005.07
3320.36	8158.75
3320.55	3202.11
3320.75	-3889.24
3320.95	-3976.73
3321.14	2404.61
3321.34	9624.67
3321.53	17313
3321.73	15069.4
3321.92	9438.58
3322.12	7140.3
3322.31	6409.79
3322.51	4053.01
3322.71	6478.41
3322.9	10184.8
3323.1	9169.19
3323.29	5938.45
3323.49	4129.23
3323.68	2141.72
3323.88	3368.28
3324.07	8283.27
3324.27	16603.9
3324.47	23537.2
3324.66	31484.1
3324.86	30523.9
3325.05	31803.2
3325.25	27643.9
3325.44	27074.4
3325.64	23544.8
3325.83	22943.1
3326.03	27972.9
3326.22	30201.4
3326.42	30383.5
3326.62	31461.7
3326.81	34539.4
3327.01	32411
3327.2	25962.1
3327.4	21026.4
3327.59	23102.4
3327.79	25649.6
3327.98	24545.3
3328.18	19350.7
3328.38	13506.1
3328.57	7636.62
3328.77	8053.19
3328.96	8617.75
3329.16	6332.75
3329.35	173.812
3329.55	-4261.31
3329.74	-3150.94
3329.94	140.125
3330.13	5137.25
3330.33	15465.9
3330.53	24126
3330.72	28775.4
3330.92	31977.6
3331.11	35421.6
3331.31	31698.4
3331.5	26356.4
3331.7	21837.7
3331.89	22853.9
3332.09	25211.1
3332.29	28995.4
3332.48	28077.4
3332.68	20778.6
3332.87	17135.4
3333.07	17301.6
3333.26	19296.9
3333.46	22892.6
3333.65	20811.1
3333.85	13431.5
3334.04	10633.4
3334.24	16433.4
3334.44	23475.4
3334.63	26215.1
3334.83	29366.6
3335.02	29894.2
3335.22	27526.4
3335.41	24942.1
3335.61	20506.8
3335.8	25136.9
3336	29612
3336.2	32151
3336.39	33519
3336.59	29458.9
3336.78	19989
3336.98	21203.2
3337.17	21779.5
3337.37	20096.6
3337.56	23311.4
3337.76	20648.4
3337.95	18323.9
3338.15	16886
3338.35	15894.6
3338.54	17068.2
3338.74	20210.6
3338.93	17027.8
3339.13	16300.4
3339.32	18005
3339.52	14083.6
3339.71	8888.12
3339.91	8648.12
3340.11	13584
3340.3	10136.2
3340.5	10853.4
3340.69	13926.2
3340.89	18300.8
3341.08	21860.5
3341.28	26013.1
3341.47	25382.4
3341.67	17067.6
3341.86	9955.12
3342.06	3456.88
3342.26	5008.62
3342.45	9812.5
3342.65	15432.4
3342.84	17333.5
3343.04	10522.9
3343.23	10647.9
3343.43	12111.8
3343.62	15784.6
3343.82	16881.5
3344.02	21430
3344.21	19070.2
3344.41	18659
3344.6	21048
3344.8	22918
3344.99	23300.2
3345.19	27151
3345.38	22640.5
3345.58	14442.2
3345.77	8778.75
3345.97	6228.5
3346.17	4339.5
3346.36	948.25
3346.56	608.75
3346.75	-496.25
3346.95	-1699.75
3347.14	4260.25
3347.34	12346.2
3347.53	16602.8
3347.73	22168.2
3347.93	24543.8
3348.12	17672.2
3348.32	10326
3348.51	6082.75
3348.71	10995
3348.9	14683.8
3349.1	13689.5
3349.29	7419.5
3349.49	2974
3349.68	82.5
3349.88	1193.75
3350.08	9594
3350.27	15822
3350.47	14696
3350.66	12718
3350.86	12041.8
3351.05	12710.8
3351.25	14190.8
3351.44	12603.5
3351.64	14698.5
3351.84	22142.2
3352.03	22077.5
3352.23	21985.8
3352.42	25060
3352.62	20877.8
3352.81	12327.2
3353.01	8850
3353.2	5463.75
3353.4	4426
3353.6	4822.75
3353.79	2839.75
3353.99	52.5
3354.18	-2888.25
3354.38	2637.5
3354.57	5269.25
3354.77	6141.75
3354.96	7205
3355.16	11195.2
3355.35	14270.2
3355.55	15137.2
3355.75	11379.2
3355.94	7492.5
3356.14	4261.75
3356.33	8281.75
3356.53	14568
3356.72	10224.8
3356.92	3734.75
3357.11	6510.25
3357.31	17013.8
3357.51	24164.2
3357.7	26524.8
3357.9	29916
3358.09	24596.2
3358.29	14770.2
3358.48	4640
3358.68	-1595.25
3358.87	-6485.75
3359.07	-8338
3359.26	-6953.75
3359.46	-3276.5
3359.66	-2726.5
3359.85	1887.75
3360.05	12219
3360.24	14696.8
3360.44	8033.25
3360.63	-593.75
3360.83	-2545
3361.02	338
3361.22	-1286.25
3361.42	-6262
3361.61	-11047.8
3361.81	-17931.2
3362	-26183
3362.2	-30621.2
3362.39	-26512
3362.59	-18464.8
3362.78	-7543
3362.98	600.5
3363.17	10428.5
3363.37	12052
3363.57	7282.75
3363.76	5472.5
3363.96	5594.25
3364.15	5114
3364.35	6028.5
3364.54	6297.25
3364.74	-1387.5
3364.93	-7781.25
3365.13	-15331.8
3365.33	-14899.2
3365.52	-10203.5
3365.72	-13685.5
3365.91	-22522
3366.11	-29249.8
3366.3	-32186
3366.5	-29444.5
3366.69	-20391.8
3366.89	-12158
3367.08	-8070.75
3367.28	-3721.75
3367.48	-3186.75
3367.67	-10886
3367.87	-12599.8
3368.06	-14679.8
3368.26	-23380.2
3368.45	-32294.2
3368.65	-35060.5
3368.84	-35114.5
3369.04	-28991.5
3369.24	-22745.2
3369.43	-12895.5
3369.63	-238.75
3369.82	5603.5
3370.02	2807
3370.21	2671
3370.41	4097
3370.6	3904.5
3370.8	-1023.25
3370.99	-3959.5
3371.19	-8751.25
3371.39	-15331
3371.58	-18484.2
3371.78	-11772.8
3371.97	344.75
3372.17	5729.75
3372.36	2618.5
3372.56	-4660.25
3372.75	-4559.75
3372.95	-5848.25
3373.15	-7890.75
3373.34	-3745.25
3373.54	-4792
3373.73	-9972.25
3373.93	-16451
3374.12	-26336
3374.32	-33053
3374.51	-33151.2
3374.71	-36406.2
3374.9	-33439.5
3375.1	-30456.5
3375.3	-30285.5
3375.49	-26517.2
3375.69	-27985.5
3375.88	-34520.1
3376.08	-44157.6
3376.27	-44430.6
3376.47	-38812.5
3376.66	-32458.5
3376.86	-26502.8
3377.06	-23098.2
3377.25	-21688.1
3377.45	-19338.1
3377.64	-17934.6
3377.84	-17784.2
3378.03	-14733.5
3378.23	-10868.4
3378.42	-10924.8
3378.62	-6689.25
3378.82	-5870
3379.01	-11410.2
3379.21	-15735.2
3379.4	-15332.2
3379.6	-12574.1
3379.79	-12693.6
3379.99	-15506.1
3380.18	-16627.9
3380.38	-19581.4
3380.57	-22174.6
3380.77	-22539.1
3380.97	-18652.5
3381.16	-7016.25
3381.36	1731.25
3381.55	519.875
3381.75	-8411.88
3381.94	-9701.12
3382.14	-7431.12
3382.33	-2767.38
3382.53	4925.62
3382.73	7518.75
3382.92	2742
3383.12	-3698.38
3383.31	-4300.5
3383.51	-5353.5
3383.7	-7854.62
3383.9	-10087
3384.09	-9498.75
3384.29	-5372.12
3384.48	-4272.12
3384.68	-8578.5
3384.88	-14707.5
3385.07	-14672.1
3385.27	-11370
3385.46	-3321.5
3385.66	5233.5
3385.85	11173.4
3386.05	5464
3386.24	3251.88
3386.44	5383.5
3386.64	10058.9
3386.83	9242.25
3387.03	7206.25
3387.22	3885.88
3387.42	-865
3387.61	-3990.38
3387.81	-6271.5
3388	-2447.5
3388.2	1812
3388.39	4027.25
3388.59	11040.9
3388.79	13918.6
3388.98	11967.9
3389.18	6960.75
3389.37	1455.62
3389.57	-4179.25
3389.76	-8030.12
3389.96	-16594.1
3390.15	-19831.9
3390.35	-13408.8
3390.55	-8085.25
3390.74	-8784.38
3390.94	-10895.6
3391.13	-13349.6
3391.33	-16278.4
3391.52	-18981.8
3391.72	-20511.1
3391.91	-18555.8
3392.11	-12879.1
3392.3	-4887
3392.5	-2162
3392.7	-165.125
3392.89	-1263
3393.09	-2561.62
3393.28	-1388.12
3393.48	4571.75
3393.67	3771.25
3393.87	-3907
3394.06	-10645.1
3394.26	-20863.6
3394.46	-25350.1
3394.65	-24104.2
3394.85	-18136.4
3395.04	-13099.8
3395.24	-6462
3395.43	-3302.38
3395.63	-1837.12
3395.82	3959.12
3396.02	4552.75
3396.21	-895
3396.41	-2898.75
3396.61	-3585.62
3396.8	-4353.38
3397	-7958.62
3397.19	-9693.12
3397.39	-11707.2
3397.58	-15857.9
3397.78	-21604.5
3397.97	-24217.6
3398.17	-18592.1
3398.37	-11040.2
3398.56	-11343.6
3398.76	-7793.75
3398.95	-5501
3399.15	-6886
3399.34	-13492.2
3399.54	-20971.3
3399.73	-22410.6
3399.93	-16159.3
3400.12	-15951
3400.32	-14232.6
3400.52	-12553.5
3400.71	-6225.56
3400.91	-6528.19
3401.1	-11879.2
3401.3	-9866.44
3401.49	-9576.56
3401.69	-11180.5
3401.88	-13610.4
3402.08	-17433.6
3402.28	-21575.7
3402.47	-23595.3
3402.67	-24234.6
3402.86	-22327.4
3403.06	-14094.7
3403.25	-4270.5
3403.45	935.312
3403.64	2185.81
3403.84	-1912.38
3404.03	-2916
3404.23	-5083.88
3404.43	-13059.9
3404.62	-23168.1
3404.82	-35546.3
3405.01	-44642.2
3405.21	-44272.7
3405.4	-36812.3
3405.6	-23649.7
3405.79	-16783.5
3405.99	-11792.3
3406.19	-7551.62
3406.38	-7981.06
3406.58	-8784.88
3406.77	-4719.97
3406.97	3000.53
3407.16	3059.47
3407.36	-6153.06
3407.55	-18459.1
3407.75	-23264.6
3407.95	-25336.9
3408.14	-30240.5
3408.34	-28125.9
3408.53	-19614.7
3408.73	-8669.78
3408.92	-2914.75
3409.12	-628.438
3409.31	760.875
3409.51	871.281
3409.7	3122.72
3409.9	3317.16
3410.1	-4960.34
3410.29	-19241.2
3410.49	-31442.4
3410.68	-32015.5
3410.88	-26087.6
3411.07	-21706.5
3411.27	-27373.2
3411.46	-23348.3
3411.66	-16986.1
3411.86	-13460.4
3412.05	-10874.3
3412.25	-10810.9
3412.44	-6575.16
3412.64	-808.992
3412.83	4848.26
3413.03	7616.03
3413.22	5460.52
3413.42	-2404.73
3413.61	-13058.4
3413.81	-12543.7
3414.01	-8970.1
3414.2	-8459.83
3414.4	-8516.67
3414.59	-10018.6
3414.79	-14894.3
3414.98	-15200.1
3415.18	-11916.7
3415.37	-7504.78
3415.57	-1339.55
3415.77	8293.25
3415.96	12990.5
3416.16	7855.62
3416.35	5582.24
3416.55	5987.06
3416.74	9775.97
3416.94	10595
3417.13	7870.17
3417.33	2142.01
3417.52	-7547.37
3417.72	-14244.4
3417.92	-12800.1
3418.11	-6922.21
3418.31	-2806.27
3418.5	-4177.24
3418.7	-10348.4
3418.89	-17677.7
3419.09	-25101.2
3419.28	-25262
3419.48	-22143.2
3419.68	-22228.6
3419.87	-19767.1
3420.07	-13650
3420.26	-1225.8
3420.46	8005.86
3420.65	14474.2
3420.85	16815.3
3421.04	27013.4
3421.24	30384
3421.43	17753.7
3421.63	4721.25
3421.83	4776.19
3422.02	6402.15
3422.22	10171.3
3422.41	12981.2
3422.61	14728.4
3422.8	11312.6
3423	4683.43
3423.19	123.514
3423.39	-5473.39
3423.59	-12399.4
3423.78	-22696.4
3423.98	-28193.1
3424.17	-29284.8
3424.37	-29756.2
3424.56	-26674.2
3424.76	-21296.5
3424.95	-13785.4
3425.15	-7179.31
3425.34	-3369.14
3425.54	547.234
3425.74	4223.66
3425.93	8404.89
3426.13	12641.7
3426.32	13849.3
3426.52	13403
3426.71	8793.61
3426.91	7459.52
3427.1	13563.7
3427.3	13338.6
3427.5	12031.8
3427.69	14143
3427.89	15664.2
3428.08	12072.2
3428.28	7719.22
3428.47	9998.47
3428.67	5166.5
3428.86	-2281.52
3429.06	-7302.9
3429.25	-9749.31
3429.45	-6598.33
3429.65	-2248.46
3429.84	2260
3430.04	8704.98
3430.23	15211.9
3430.43	15547.3
3430.62	10961.1
3430.82	10081.8
3431.01	15420.4
3431.21	18736.1
3431.41	19399.9
3431.6	13706.6
3431.8	5306.98
3431.99	2144.13
3432.19	6514.89
3432.38	4849.59
3432.58	2752.85

## Sheet: H2O raw deta
Gauss	ESR intensity		Raw data
3289.91	-7391.28		H2O
3290.1	-12811.8
3290.3	-8083.34
3290.49	431.18
3290.69	12201.7
3290.88	16410.2
3291.08	16724.7
3291.27	16091.2
3291.47	14027.7
3291.67	7255.2
3291.86	1821.75
3292.06	-1134.72
3292.25	3982.81
3292.45	-2280.66
3292.64	-11683.2
3292.84	-10407.6
3293.03	-4435.02
3293.23	-5262.48
3293.43	-6866.92
3293.62	-3635.36
3293.82	-3888.8
3294.01	-4532.23
3294.21	-9508.72
3294.4	-11450.1
3294.6	-7403.5
3294.79	2352.09
3294.99	9346.67
3295.19	9497.27
3295.38	6059.87
3295.58	-1158.53
3295.77	-12424.9
3295.97	-16285.3
3296.16	-9551.7
3296.36	-4090.14
3296.55	4984.54
3296.75	11914.2
3296.94	15928.8
3297.14	24397.4
3297.34	25076.1
3297.53	17801.7
3297.73	8430.36
3297.92	4255.02
3298.12	-3157.33
3298.31	-9376.67
3298.51	-7132.06
3298.7	-4517.33
3298.9	-4439.67
3299.1	-3457.98
3299.29	-6845.3
3299.49	-4856.62
3299.68	1780.07
3299.88	4859.77
3300.07	4261.45
3300.27	6268.17
3300.46	2448.81
3300.66	-266.422
3300.85	-57.7031
3301.05	1440.02
3301.25	4927.73
3301.44	1411.47
3301.64	3785.19
3301.83	10505.9
3302.03	17497.7
3302.22	17854.4
3302.42	17375.2
3302.61	15129.8
3302.81	9190.67
3303.01	2859.44
3303.2	-1688.8
3303.4	-10854
3303.59	-12528.3
3303.79	-8654.48
3303.98	-14430.7
3304.18	-26512.9
3304.37	-34093.1
3304.57	-34591.4
3304.76	-28257.5
3304.96	-23938.7
3305.16	-23868.9
3305.35	-21786.1
3305.55	-19233.3
3305.74	-19730.5
3305.94	-12079.7
3306.13	-8668.83
3306.33	-3162
3306.52	-3914.16
3306.72	-13997.4
3306.92	-14508.5
3307.11	-13235.6
3307.31	-16501.8
3307.5	-21071.9
3307.7	-19037.1
3307.89	-15091.2
3308.09	-13239.3
3308.28	-21392.4
3308.48	-20548.6
3308.67	-6760.69
3308.87	4678.2
3309.07	9985.08
3309.26	9213.98
3309.46	9620.89
3309.65	12658.8
3309.85	11137.7
3310.04	6524.61
3310.24	3312.52
3310.43	6720.44
3310.63	7477.36
3310.83	5943.28
3311.02	11447.2
3311.22	15885.1
3311.41	8956.1
3311.61	348.039
3311.8	-1576.13
3312	-497.055
3312.19	6593.91
3312.39	10117.9
3312.58	4253.84
3312.78	1051.8
3312.98	-3806.23
3313.17	-5877.25
3313.37	20.7344
3313.56	7699.72
3313.76	13420.7
3313.95	11758.7
3314.15	6202.7
3314.34	-3363.29
3314.54	-7217.29
3314.74	-3957.27
3314.93	2099.74
3315.13	6796.77
3315.32	6028.79
3315.52	-680.184
3315.71	-8548.15
3315.91	-16805.1
3316.1	-19036.2
3316.3	-14237
3316.49	-1417.98
3316.69	5717.08
3316.89	3940.12
3317.08	6215.2
3317.28	14904.3
3317.47	19891.3
3317.67	14517.4
3317.86	4370.48
3318.06	-7528.44
3318.25	-12431.3
3318.45	-2622.26
3318.65	2473.84
3318.84	9499.94
3319.04	13055
3319.23	12585.1
3319.43	12027.3
3319.62	16130.4
3319.82	14143.5
3320.01	18041.6
3320.21	20339.7
3320.4	20044.9
3320.6	13891
3320.8	15540.2
3320.99	22167.3
3321.19	22506.4
3321.38	20118.6
3321.58	6898.77
3321.77	-11928.1
3321.97	-15909.9
3322.16	-12248.7
3322.36	-7614.55
3322.56	-1612.38
3322.75	3335.8
3322.95	7615.99
3323.14	7747.2
3323.34	2703.31
3323.53	-3749.42
3323.73	-3469.22
3323.92	1786
3324.12	12016.2
3324.32	22204.4
3324.51	33105.6
3324.71	34050.9
3324.9	35504.1
3325.1	36772.3
3325.29	34181.5
3325.49	22456.8
3325.68	13946.1
3325.88	17828.3
3326.07	23321.6
3326.27	30838.8
3326.47	41921.1
3326.66	46207.3
3326.86	45849.6
3327.05	38217.8
3327.25	32872.2
3327.44	31220.5
3327.64	29245.7
3327.83	30689.1
3328.03	29452.3
3328.23	27971.6
3328.42	24716.9
3328.62	25377.2
3328.81	20137.5
3329.01	20151.9
3329.2	22084.2
3329.4	16734.5
3329.59	11912.8
3329.79	14321.2
3329.98	23055.5
3330.18	28826.9
3330.38	28987.2
3330.57	28035.6
3330.77	26563.9
3330.96	32176.2
3331.16	36797.6
3331.35	39439
3331.55	38582.4
3331.74	33374.8
3331.94	26126.1
3332.14	21025.5
3332.33	19803.9
3332.53	15994.4
3332.72	19060.6
3332.92	28181.1
3333.11	30637.5
3333.31	26313.9
3333.5	19203.2
3333.7	14084.8
3333.89	13324.1
3334.09	14842.6
3334.29	18292
3334.48	19720.5
3334.68	19846.9
3334.87	17202.2
3335.07	19432.8
3335.26	19369.2
3335.46	18807.8
3335.65	24263.1
3335.85	28101.5
3336.05	28086.1
3336.24	22789.5
3336.44	20210.1
3336.63	19474.5
3336.83	19752.9
3337.02	18898.5
3337.22	21246.9
3337.41	22964.5
3337.61	24029
3337.8	23466.5
3338	19636.9
3338.2	9580.5
3338.39	4337
3338.59	3732.62
3338.78	3212
3338.98	6686.62
3339.17	10522.1
3339.37	9868.62
3339.56	11077.1
3339.76	16101.8
3339.96	22869.4
3340.15	24068.8
3340.35	20696.5
3340.54	19309
3340.74	21915.5
3340.93	25139
3341.13	26471.8
3341.32	28583.2
3341.52	31053
3341.71	29398.2
3341.91	25752.2
3342.11	22975.5
3342.3	17883.2
3342.5	14655.8
3342.69	13088.5
3342.89	11349.2
3343.08	14680.5
3343.28	15119.5
3343.47	17159.8
3343.67	19048.8
3343.87	25484
3344.06	28311
3344.26	35945.5
3344.45	47825
3344.65	53569.8
3344.84	54442.5
3345.04	58151
3345.23	58064.8
3345.43	55332.5
3345.62	52664
3345.82	47421
3346.02	39326.2
3346.21	26602.2
3346.41	21537.8
3346.6	21981.5
3346.8	20182.2
3346.99	19032
3347.19	18489.8
3347.38	17179.2
3347.58	22239
3347.78	21415.8
3347.97	21638.5
3348.17	17463.2
3348.36	10781
3348.56	16862.5
3348.75	23105.5
3348.95	21031.2
3349.14	12374
3349.34	338.5
3349.53	-6677.5
3349.73	-8093.75
3349.93	-5742
3350.12	-1031.25
3350.32	6615.5
3350.51	10853.2
3350.71	16046
3350.9	15903.8
3351.1	19333.8
3351.29	17855.5
3351.49	16764.2
3351.69	17999
3351.88	19138.8
3352.08	18023.5
3352.27	17740.5
3352.47	14121.2
3352.66	8697.25
3352.86	10294.8
3353.05	6681.75
3353.25	1736.75
3353.45	797.25
3353.64	817.5
3353.84	5663
3354.03	4622
3354.23	-2324.25
3354.42	-8393.25
3354.62	-7993.5
3354.81	-7843.5
3355.01	-6795.75
3355.2	-2988.75
3355.4	371
3355.6	-267
3355.79	1516
3355.99	-1249.25
3356.18	3153.5
3356.38	9358.5
3356.57	2115.5
3356.77	-3843.75
3356.96	2019.5
3357.16	9530
3357.36	17699.2
3357.55	27072
3357.75	34185
3357.94	32207.8
3358.14	21669
3358.33	10426.8
3358.53	2199.5
3358.72	-2686.25
3358.92	-4903.5
3359.11	-3572.25
3359.31	-7496.5
3359.51	-6031.5
3359.7	-1010.5
3359.9	7586.5
3360.09	12708.5
3360.29	10416.5
3360.48	5373.5
3360.68	5449.5
3360.87	6208.5
3361.07	-195.5
3361.27	-10441.8
3361.46	-13701.5
3361.66	-11485.5
3361.85	-16601.5
3362.05	-19947.5
3362.24	-17470.2
3362.44	-13683.5
3362.63	-9480.25
3362.83	-8035.5
3363.02	-5922.25
3363.22	-11007.2
3363.42	-15897.2
3363.61	-12380
3363.81	-7183
3364	-2541
3364.2	2062
3364.39	4869
3364.59	-4809.75
3364.78	-16085.5
3364.98	-20453.8
3365.18	-19697.5
3365.37	-19898.5
3365.57	-26495.2
3365.76	-32861.2
3365.96	-37712.2
3366.15	-42776
3366.35	-39490.8
3366.54	-31549.8
3366.74	-22051.8
3366.93	-15642.5
3367.13	-9858.25
3367.33	-12503.2
3367.52	-22581.2
3367.72	-26256
3367.91	-26169.8
3368.11	-28611.5
3368.3	-32103.5
3368.5	-27468.5
3368.69	-25972.2
3368.89	-28596
3369.09	-28382.8
3369.28	-18347.8
3369.48	-5815.5
3369.67	-1399.25
3369.87	-5966
3370.06	-5754.75
3370.26	-2904.75
3370.45	-3695.5
3370.65	-9946.25
3370.84	-15098
3371.04	-19364
3371.24	-17352.5
3371.43	-16258.5
3371.63	-11389.2
3371.82	-2964.75
3372.02	2382.25
3372.21	-909.5
3372.41	-8563.25
3372.6	-8530
3372.8	-13803.8
3373	-17705.5
3373.19	-13998.2
3373.39	-21292.8
3373.58	-30250.8
3373.78	-38534.5
3373.97	-45366
3374.17	-53449.8
3374.36	-51803.5
3374.56	-52262.2
3374.75	-53582
3374.95	-47910.8
3375.15	-38939.2
3375.34	-31733
3375.54	-35689.8
3375.73	-40517.5
3375.93	-46702
3376.12	-50828.8
3376.32	-47625.5
3376.51	-41268
3376.71	-34838.8
3376.91	-34249.5
3377.1	-33844.1
3377.3	-33888.6
3377.49	-39232.4
3377.69	-38844
3377.88	-30942.8
3378.08	-20011.2
3378.27	-10462.9
3378.47	-6771.5
3378.67	-9339.25
3378.86	-17030.8
3379.06	-24329.4
3379.25	-28353
3379.45	-28321.6
3379.64	-26409.1
3379.84	-27240.8
3380.03	-22376.4
3380.23	-19344
3380.42	-18933.5
3380.62	-16365.2
3380.82	-11351.6
3381.01	-1473.25
3381.21	7053.12
3381.4	8180.62
3381.6	934
3381.79	968.5
3381.99	2506.88
3382.18	2652.5
3382.38	528.75
3382.58	-3806.62
3382.77	-9139.25
3382.97	-14239.8
3383.16	-14191.2
3383.36	-11736.8
3383.55	-8315.38
3383.75	-5474.75
3383.94	-1958.38
3384.14	-433.875
3384.33	-3698.25
3384.53	-8615.88
3384.73	-14026.2
3384.92	-20765.9
3385.12	-19681.2
3385.31	-11306.8
3385.51	-27.25
3385.7	2934.25
3385.9	-2181.12
3386.09	-3727.62
3386.29	-28.125
3386.49	7463.5
3386.68	10967
3386.88	7586.5
3387.07	4999.12
3387.27	388.75
3387.46	1364.25
3387.66	276.75
3387.85	-4779.62
3388.05	-6830
3388.24	-11616.4
3388.44	-7963.88
3388.64	-2707.25
3388.83	-3561.62
3389.03	-2477.12
3389.22	-1135.38
3389.42	296.125
3389.61	1201.75
3389.81	-3893.62
3390	-8779
3390.2	-4592.38
3390.4	-1105.75
3390.59	-894
3390.79	-4259.5
3390.98	-4968.75
3391.18	-1486.25
3391.37	5460.5
3391.57	4449.12
3391.76	3332.88
3391.96	5608.38
3392.15	7609.12
3392.35	698.875
3392.55	-6464.5
3392.74	-8313.88
3392.94	-8110.12
3393.13	-2251.5
3393.33	6353.25
3393.52	4181.88
3393.72	3911.62
3393.91	-800.625
3394.11	-13956
3394.31	-20670.2
3394.5	-17671.5
3394.7	-6460.88
3394.89	1274
3395.09	1139.62
3395.28	3798.38
3395.48	7468.12
3395.67	12174.9
3395.87	11383.6
3396.06	6475.38
3396.26	-454.875
3396.46	-7227.12
3396.65	-13770.4
3396.85	-9609.5
3397.04	570.125
3397.24	5675
3397.43	2274.75
3397.63	-4423.5
3397.82	-6643.62
3398.02	-11845.9
3398.22	-11839.1
3398.41	-13264.2
3398.61	-7053.5
3398.8	-3721.62
3399	-409.875
3399.19	-4127
3399.39	-12823.2
3399.58	-12959.4
3399.78	-14750.6
3399.97	-12412.6
3400.17	-8092.88
3400.37	-9002.12
3400.56	-8992.12
3400.76	-10723.4
3400.95	-16797.5
3401.15	-22062.6
3401.34	-23665.8
3401.54	-27810.8
3401.73	-29423.1
3401.93	-27889.1
3402.13	-24985.2
3402.32	-24527.4
3402.52	-27950.4
3402.71	-31693.6
3402.91	-27944.6
3403.1	-21855.8
3403.3	-22742.9
3403.49	-26930
3403.69	-31689
3403.88	-34032.1
3404.08	-31474.2
3404.28	-31777.2
3404.47	-33502.4
3404.67	-39300.4
3404.86	-35975.5
3405.06	-32222.5
3405.25	-25286.6
3405.45	-14222.6
3405.64	-6571.66
3405.84	-2075.78
3406.04	-4905.72
3406.23	-5393.78
3406.43	-4389.81
3406.62	3312.19
3406.82	3192.16
3407.01	-7472.84
3407.21	-19034.8
3407.4	-30084.9
3407.6	-34725.9
3407.8	-37206.9
3407.99	-35906.8
3408.19	-29984.9
3408.38	-19064.8
3408.58	-13772.8
3408.77	-12541.8
3408.97	-7178.77
3409.16	-5134.72
3409.36	-8212.7
3409.55	-5866.64
3409.75	1224.33
3409.95	7015.44
3410.14	4718.48
3410.34	-52.4531
3410.53	-2488.39
3410.73	-424.312
3410.92	-161.25
3411.12	-7270.19
3411.31	-9794.11
3411.51	-11502
3411.71	-16696.9
3411.9	-21425.9
3412.1	-24944.8
3412.29	-20370.6
3412.49	-10165.5
3412.68	-5443.44
3412.88	-3011.32
3413.07	-3431.21
3413.27	-5166.09
3413.46	-8681.97
3413.66	-9432.84
3413.86	-9261.71
3414.05	-3400.63
3414.25	1154.57
3414.44	-9001.29
3414.64	-15463.1
3414.83	-11302
3415.03	-4609.83
3415.22	5626.34
3415.42	9711.5
3415.62	16514.7
3415.81	22251.8
3416.01	14911
3416.2	7123.14
3416.4	242.395
3416.59	-2470.41
3416.79	-9156.22
3416.98	-9789.02
3417.18	-5074.82
3417.37	-5683.61
3417.57	-4743.4
3417.77	-3265.18
3417.96	-8402.96
3418.16	-8507.8
3418.35	-4313.51
3418.55	-5988.28
3418.74	-13657
3418.94	-19594.8
3419.13	-20061.6
3419.33	-8446.3
3419.53	-7954.05
3419.72	-11084.8
3419.92	-14377.5
3420.11	-11302.3
3420.31	-7325
3420.5	1283.28
3420.7	6805.56
3420.89	14175.9
3421.09	14486.1
3421.28	5626.42
3421.48	4878.72
3421.68	5736.02
3421.87	8464.32
3422.07	10089.6
3422.26	11655.9
3422.46	11681.3
3422.65	4503.58
3422.85	-648.098
3423.04	-1816.77
3423.24	733.566
3423.44	2670.9
3423.63	-7708.76
3423.83	-17468.4
3424.02	-12257.1
3424.22	-10966.7
3424.41	-6543.41
3424.61	-956.984
3424.8	4741.38
3425	5114.75
3425.19	8605.12
3425.39	7297.51
3425.59	2594.89
3425.78	1408.27
3425.98	6724.67
3426.17	15871.1
3426.37	21077.5
3426.56	14005.8
3426.76	10055.3
3426.95	10684.7
3427.15	14762.1
3427.35	16178.5
3427.54	15271.9
3427.74	9653.39
3427.93	6024.81
3428.13	9000.25
3428.32	9147.7
3428.52	3005.14
3428.71	-3073.47
3428.91	-5689.95
3429.1	-8076.49
3429.3	-5702.03
3429.5	-6854.57
3429.69	-7986.09
3429.89	-4746.62
3430.08	1251.86
3430.28	-2261.66
3430.47	-6301.17
3430.67	-1342.74
3430.86	2837.82
3431.06	2073.32
3431.26	-2576.17
3431.45	-203.668
3431.65	1540.85
3431.84	2166.37
3432.04	9409.89
3432.23	12894.4
3432.43	16831.9

## Sheet: standard tempo raw deta
Gauss	ESR intensity		Raw data
2971.53	6430.55		standard 4-Hydroxy-TEMPO
2972.31	9221.94
2973.1	10157.3
2973.88	9444.69
2974.66	8860.08
2975.44	8819.45
2976.22	12314.8
2977.01	19666.2
2977.79	23033.6
2978.57	32193
2979.35	25096.4
2980.13	22623.8
2980.92	21303.1
2981.7	22942.5
2982.48	6117.92
2983.26	-6946.7
2984.04	-4571.37
2984.83	524.008
2985.61	6419.45
2986.39	18298.8
2987.17	10754.1
2987.95	-262.406
2988.74	192.977
2989.52	20680.4
2990.3	29151.7
2991.08	38215
2991.86	26302.5
2992.65	14213.9
2993.43	6141.14
2994.21	5812.64
2994.99	3180.03
2995.77	2099.42
2996.56	-4053.22
2997.34	-349.953
2998.12	2329.56
2998.9	112.922
2999.68	-6871.8
3000.47	831.688
3001.25	4167.09
3002.03	12958.3
3002.81	17382
3003.59	22557.1
3004.38	19364.5
3005.16	25100.1
3005.94	15363.2
3006.72	21338.8
3007.5	28370
3008.29	27721.4
3009.07	28961
3009.85	28808.2
3010.63	25775.8
3011.41	27654.9
3012.2	20142.3
3012.98	17109.9
3013.76	14797.1
3014.54	24788.4
3015.32	29404.1
3016.11	32547.2
3016.89	36522.6
3017.67	32610.2
3018.45	24393.4
3019.23	26641
3020.02	25720.1
3020.8	31839.5
3021.58	36455.1
3022.36	30030.2
3023.14	22133.9
3023.93	32717.1
3024.71	31732.4
3025.49	32284.1
3026.27	31315.1
3027.05	26394.8
3027.84	34674
3028.62	43225.2
3029.4	43296.6
3030.18	42168.1
3030.97	32912
3031.75	25990.8
3032.53	18094.2
3033.31	14773.5
3034.09	21725.1
3034.88	33156.8
3035.66	34187.8
3036.44	27555.1
3037.22	26586.5
3038	15025.9
3038.79	9817.25
3039.57	19937.1
3040.35	25480.1
3041.13	34863.4
3041.91	40566.8
3042.7	37582.2
3043.48	36278
3044.26	43885
3045.04	46420.2
3045.82	37563.8
3046.61	25171
3047.39	30203.1
3048.17	26465.8
3048.95	29241.2
3049.73	42016.6
3050.52	49335.9
3051.3	52816
3052.08	44822.6
3052.86	39454.2
3053.64	35749.5
3054.43	29228.8
3055.21	33508.5
3055.99	43004
3056.77	44803
3057.55	40746.5
3058.34	35505.8
3059.12	32761.2
3059.9	28945
3060.68	31352
3061.46	38911.5
3062.25	45302.5
3063.03	41390.2
3063.81	47413.2
3064.59	61261.5
3065.37	57652.2
3066.16	51979.5
3066.94	54371
3067.72	60682.5
3068.5	59186.2
3069.28	53081.2
3070.07	54928.2
3070.85	58712
3071.63	54991.2
3072.41	55031.2
3073.19	59869.5
3073.98	57830
3074.76	50845.2
3075.54	54131.8
3076.32	57196
3077.1	51330.5
3077.89	58427
3078.67	59474
3079.45	59768.8
3080.23	62369
3081.01	62967.2
3081.8	49215.8
3082.58	41111
3083.36	41629.8
3084.14	46885.8
3084.92	48732.2
3085.71	50932.8
3086.49	60715.2
3087.27	66803
3088.05	67995
3088.83	58049.5
3089.62	66729.5
3090.4	67327.5
3091.18	76920.5
3091.96	86688
3092.74	80758
3093.53	73630
3094.31	74757
3095.09	80477.5
3095.87	83604.5
3096.65	84011
3097.44	79939.5
3098.22	71865.5
3099	64386.5
3099.78	57977.5
3100.56	62847.5
3101.35	67400.5
3102.13	65055
3102.91	67031
3103.69	74718
3104.47	63685
3105.26	70589
3106.04	75731.5
3106.82	74716.5
3107.6	75730
3108.38	81130.5
3109.17	76130
3109.95	68600.5
3110.73	80801
3111.51	78999.5
3112.29	78655.5
3113.08	90231
3113.86	90013.5
3114.64	86533.5
3115.42	86764
3116.2	83333
3116.99	87116
3117.77	80754
3118.55	81050.5
3119.33	86337
3120.11	90057.5
3120.9	95537
3121.68	96375.5
3122.46	98271.5
3123.24	102294
3124.02	102606
3124.81	93254
3125.59	99756
3126.37	104404
3127.15	111691
3127.93	109155
3128.72	112523
3129.5	111329
3130.28	111241
3131.06	120112
3131.84	130152
3132.63	119776
3133.41	114262
3134.19	116653
3134.97	118278
3135.75	112285
3136.54	103924
3137.32	105564
3138.1	108993
3138.88	111611
3139.66	122034
3140.45	112921
3141.23	109281
3142.01	118726
3142.79	129279
3143.58	136600
3144.36	136622
3145.14	126852
3145.92	130509
3146.7	136084
3147.49	133068
3148.27	128531
3149.05	134360
3149.83	139810
3150.61	139513
3151.4	138929
3152.18	152568
3152.96	158221
3153.74	154008
3154.52	149454
3155.31	158198
3156.09	163389
3156.87	165746
3157.65	162028
3158.43	164275
3159.22	170202
3160	174514
3160.78	162983
3161.56	150545
3162.34	145288
3163.13	156191
3163.91	165208
3164.69	175932
3165.47	182997
3166.25	182733
3167.04	176292
3167.82	176540
3168.6	183233
3169.38	188986
3170.16	186498
3170.95	182473
3171.73	199233
3172.51	213303
3173.29	221998
3174.07	226088
3174.86	214622
3175.64	215476
3176.42	220972
3177.2	222004
3177.98	222876
3178.77	220996
3179.55	223114
3180.33	222160
3181.11	218552
3181.89	232882
3182.68	240104
3183.46	232542
3184.24	235046
3185.02	233438
3185.8	233556
3186.59	238238
3187.37	249172
3188.15	256730
3188.93	254594
3189.71	250266
3190.5	255618
3191.28	269098
3192.06	277918
3192.84	283208
3193.62	280910
3194.41	274168
3195.19	275070
3195.97	276210
3196.75	276544
3197.53	286594
3198.32	294970
3199.1	295558
3199.88	288600
3200.66	284164
3201.44	283624
3202.23	288542
3203.01	296538
3203.79	307324
3204.57	323482
3205.35	330138
3206.14	331188
3206.92	329776
3207.7	328034
3208.48	330364
3209.26	342482
3210.05	364280
3210.83	365572
3211.61	370390
3212.39	371506
3213.17	375878
3213.96	377662
3214.74	378040
3215.52	368444
3216.3	373496
3217.08	377786
3217.87	378578
3218.65	389136
3219.43	411184
3220.21	405308
3220.99	408304
3221.78	411604
3222.56	407460
3223.34	416324
3224.12	439024
3224.9	454504
3225.69	462572
3226.47	472196
3227.25	478540
3228.03	497268
3228.81	509792
3229.6	505232
3230.38	509804
3231.16	514688
3231.94	519004
3232.72	520572
3233.51	515240
3234.29	526016
3235.07	539108
3235.85	547344
3236.63	552932
3237.42	564956
3238.2	582724
3238.98	589592
3239.76	594312
3240.54	608264
3241.33	623148
3242.11	636284
3242.89	647504
3243.67	653080
3244.45	657964
3245.24	664308
3246.02	675616
3246.8	698980
3247.58	715200
3248.36	713632
3249.15	717564
3249.93	728260
3250.71	739432
3251.49	752212
3252.27	762744
3253.06	772700
3253.84	794520
3254.62	815380
3255.4	823040
3256.18	827456
3256.97	837940
3257.75	847848
3258.53	859784
3259.31	869276
3260.1	879076
3260.88	907652
3261.66	938488
3262.44	960792
3263.22	969928
3264.01	976784
3264.79	999024
3265.57	1010944
3266.35	1024048
3267.13	1040568
3267.92	1066352
3268.7	1096168
3269.48	1116528
3270.26	1135096
3271.04	1158192
3271.83	1170208
3272.61	1193296
3273.39	1217168
3274.17	1233440
3274.95	1257792
3275.74	1292024
3276.52	1313960
3277.3	1343192
3278.08	1363232
3278.86	1377808
3279.65	1408584
3280.43	1436376
3281.21	1463160
3281.99	1496592
3282.77	1524776
3283.56	1569536
3284.34	1622424
3285.12	1656096
3285.9	1675688
3286.68	1701112
3287.47	1738760
3288.25	1770808
3289.03	1809352
3289.81	1855784
3290.59	1886672
3291.38	1919616
3292.16	1953160
3292.94	2006016
3293.72	2048256
3294.5	2103672
3295.29	2161040
3296.07	2208184
3296.85	2252928
3297.63	2312416
3298.41	2367056
3299.2	2428912
3299.98	2493008
3300.76	2562576
3301.54	2620048
3302.32	2678016
3303.11	2740992
3303.89	2807888
3304.67	2874416
3305.45	2944432
3306.23	3015264
3307.02	3089776
3307.8	3168576
3308.58	3268624
3309.36	3346816
3310.14	3433072
3310.93	3522352
3311.71	3616720
3312.49	3713600
3313.27	3822944
3314.05	3937680
3314.84	4049760
3315.62	4167552
3316.4	4303600
3317.18	4436928
3317.96	4570960
3318.75	4710064
3319.53	4862128
3320.31	5019264
3321.09	5176848
3321.87	5342208
3322.66	5525040
3323.44	5725312
3324.22	5918240
3325	6124720
3325.78	6357600
3326.57	6573120
3327.35	6798816
3328.13	7046688
3328.91	7310240
3329.69	7580864
3330.48	7861536
3331.26	8163712
3332.04	8486848
3332.82	8833376
3333.6	9195360
3334.39	9573504
3335.17	9980256
3335.95	10410240
3336.73	10861440
3337.51	11350272
3338.3	11888480
3339.08	12446784
3339.86	13028256
3340.64	13656672
3341.42	14340128
3342.21	15080384
3342.99	15844832
3343.77	16652640
3344.55	17539808
3345.33	18488384
3346.12	19473792
3346.9	20514304
3347.68	21610688
3348.46	22749696
3349.24	23929920
3350.03	25114176
3350.81	26281856
3351.59	27390848
3352.37	28358336
3353.15	29170432
3353.94	29734016
3354.72	29929216
3355.5	29622656
3356.28	28712768
3357.06	27065856
3357.85	24596992
3358.63	21263808
3359.41	17075328
3360.19	12147328
3360.97	6665344
3361.76	904640
3362.54	-4881984
3363.32	-10400704
3364.1	-15419840
3364.88	-19742528
3365.67	-23277376
3366.45	-25989568
3367.23	-27895808
3368.01	-29053376
3368.79	-29573312
3369.58	-29583104
3370.36	-29190528
3371.14	-28492928
3371.92	-27591552
3372.71	-26563136
3373.49	-25444864
3374.27	-24290688
3375.05	-23127104
3375.83	-21992960
3376.62	-20906496
3377.4	-19859008
3378.18	-18859136
3378.96	-17908736
3379.74	-17014016
3380.53	-16171520
3381.31	-15382912
3382.09	-14644288
3382.87	-13956416
3383.65	-13309920
3384.44	-12705696
3385.22	-12140832
3386	-11599328
3386.78	-11093120
3387.56	-10623072
3388.35	-10174752
3389.13	-9751136
3389.91	-9367136
3390.69	-9001856
3391.47	-8654272
3392.26	-8320704
3393.04	-8012096
3393.82	-7718016
3394.6	-7444032
3395.38	-7175360
3396.17	-6918336
3396.95	-6683904
3397.73	-6459808
3398.51	-6245056
3399.29	-6031664
3400.08	-5835616
3400.86	-5655264
3401.64	-5478304
3402.42	-5310032
3403.2	-5149072
3403.99	-4994000
3404.77	-4856208
3405.55	-4723664
3406.33	-4587504
3407.11	-4451696
3407.9	-4323712
3408.68	-4213728
3409.46	-4093424
3410.24	-3979392
3411.02	-3877312
3411.81	-3772576
3412.59	-3674336
3413.37	-3588560
3414.15	-3495488
3414.93	-3407760
3415.72	-3313600
3416.5	-3219040
3417.28	-3132752
3418.06	-3058720
3418.84	-2987024
3419.63	-2909184
3420.41	-2836400
3421.19	-2771056
3421.97	-2706080
3422.75	-2641392
3423.54	-2574272
3424.32	-2510064
3425.1	-2458176
3425.88	-2395056
3426.66	-2333400
3427.45	-2285168
3428.23	-2250280
3429.01	-2200304
3429.79	-2137360
3430.57	-2093440
3431.36	-2064208
3432.14	-2024600
3432.92	-1976696
3433.7	-1924744
3434.48	-1889936
3435.27	-1849304
3436.05	-1806000
3436.83	-1760768
3437.61	-1724944
3438.39	-1699592
3439.18	-1656904
3439.96	-1617544
3440.74	-1584240
3441.52	-1554432
3442.3	-1527624
3443.09	-1500848
3443.87	-1477008
3444.65	-1454856
3445.43	-1428664
3446.21	-1396416
3447	-1372136
3447.78	-1344304
3448.56	-1312928
3449.34	-1280336
3450.12	-1252336
3450.91	-1225520
3451.69	-1208856
3452.47	-1195824
3453.25	-1176552
3454.03	-1142984
3454.82	-1112152
3455.6	-1086640
3456.38	-1055568
3457.16	-1043256
3457.94	-1030184
3458.73	-1013176
3459.51	-1004852
3460.29	-990752
3461.07	-970964
3461.85	-942136
3462.64	-926596
3463.42	-906580
3464.2	-913976
3464.98	-900108
3465.76	-876972
3466.55	-862112
3467.33	-848516
3468.11	-833744
3468.89	-822672
3469.67	-811232
3470.46	-800544
3471.24	-782736
3472.02	-768640
3472.8	-756200
3473.58	-742892
3474.37	-721688
3475.15	-705728
3475.93	-698568
3476.71	-693572
3477.49	-690904
3478.28	-691636
3479.06	-690344
3479.84	-669588
3480.62	-640312
3481.4	-616504
3482.19	-611488
3482.97	-620308
3483.75	-612320
3484.53	-599796
3485.32	-583504
3486.1	-575916
3486.88	-572368
3487.66	-567368
3488.44	-553200
3489.23	-534268
3490.01	-532312
3490.79	-524360
3491.57	-519128
3492.35	-518344
3493.14	-517640
3493.92	-511168
3494.7	-505736
3495.48	-495296
3496.26	-482696
3497.05	-480480
3497.83	-471612
3498.61	-471856
3499.39	-460892
3500.17	-444322
3500.96	-435996
3501.74	-438280
3502.52	-432426
3503.3	-422632
3504.08	-418060
3504.87	-407450
3505.65	-404786
3506.43	-405062
3507.21	-407346
3507.99	-405736
3508.78	-397588
3509.56	-390380
3510.34	-379010
3511.12	-377358
3511.9	-377330
3512.69	-361040
3513.47	-348358
3514.25	-343246
3515.03	-342696
3515.81	-341232
3516.6	-335048
3517.38	-321264
3518.16	-307784
3518.94	-303284
3519.72	-299804
3520.51	-305586
3521.29	-285420
3522.07	-273046
3522.85	-277582
3523.63	-290934
3524.42	-288670
3525.2	-277240
3525.98	-277504
3526.76	-285194
3527.54	-282544
3528.33	-272506
3529.11	-277698
3529.89	-284076
3530.67	-277796
3531.45	-270460
3532.24	-266436
3533.02	-256574
3533.8	-252360
3534.58	-249422
3535.36	-246630
3536.15	-240000
3536.93	-236408
3537.71	-234131
3538.49	-238426
3539.27	-246594
3540.06	-247130
3540.84	-229396
3541.62	-226078
3542.4	-213348
3543.18	-215021
3543.97	-226582
3544.75	-223454
3545.53	-216394
3546.31	-206079
3547.09	-204120
3547.88	-208673
3548.66	-207866
3549.44	-198884
3550.22	-201307
3551	-207923
3551.79	-194524
3552.57	-188564
3553.35	-186336
3554.13	-186054
3554.91	-176014
3555.7	-159943
3556.48	-157120
3557.26	-161018
3558.04	-163137
3558.82	-165754
3559.61	-174802
3560.39	-159547
3561.17	-156677
3561.95	-155260
3562.73	-152661
3563.52	-148989
3564.3	-143958
3565.08	-137424
3565.86	-133399
3566.64	-132544
3567.43	-141320
3568.21	-136081
3568.99	-130124
3569.77	-137474
3570.55	-141195
3571.34	-143364
3572.12	-139532
3572.9	-132181
3573.68	-123470
3574.46	-114502
3575.25	-108992
3576.03	-107543
3576.81	-108592
3577.59	-101050
3578.37	-96705
3579.16	-91178.5
3579.94	-88274
3580.72	-95803
3581.5	-101428
3582.28	-100748
3583.07	-102166
3583.85	-101454
3584.63	-108166
3585.41	-117264
3586.19	-111288
3586.98	-113617
3587.76	-124008
3588.54	-116914
3589.32	-115578
3590.1	-106770
3590.89	-101052
3591.67	-103108
3592.45	-107566
3593.23	-110756
3594.01	-97869.5
3594.8	-99783
3595.58	-106366
3596.36	-110552
3597.14	-100512
3597.92	-95304.5
3598.71	-96962.5
3599.49	-97561.5
3600.27	-94995.5
3601.05	-87706.8
3601.84	-85331.5
3602.62	-74733.2
3603.4	-67668.8
3604.18	-58750.5
3604.96	-57510
3605.75	-54062.5
3606.53	-55544.2
3607.31	-56528
3608.09	-74265.8
3608.87	-80737
3609.66	-68730
3610.44	-62291.2
3611.22	-65707
3612	-69396.5
3612.78	-70364.2
3613.57	-72949
3614.35	-78110.5
3615.13	-80710
3615.91	-80255.2
3616.69	-60999.5
3617.48	-48065
3618.26	-41800.8
3619.04	-29713
3619.82	-33307
3620.6	-40946.2
3621.39	-51836
3622.17	-53507.5
3622.95	-57484.2
3623.73	-53174
3624.51	-38205.5
3625.3	-33735.2
3626.08	-40766.5
3626.86	-55415.5
3627.64	-54368.9
3628.42	-47960.9
3629.21	-51266
3629.99	-53081.9
3630.77	-53299
3631.55	-47035.4
3632.33	-41907.9
3633.12	-45693
3633.9	-42325.4
3634.68	-42877.9
3635.46	-32774.5
3636.24	-25327.4
3637.03	-21815.5
3637.81	-29776.4
3638.59	-25097.4
3639.37	-26881.5
3640.15	-33002.4
3640.94	-41538.9
3641.72	-39195.5
3642.5	-36676.4
3643.28	-36028.4
3644.06	-34053.5
3644.85	-35390.4
3645.63	-34150
3646.41	-32879.4
3647.19	-31383.9
3647.97	-30864.5
3648.76	-29353.4
3649.54	-32161.4
3650.32	-36650.4
3651.1	-41954.9
3651.88	-37739.4
3652.67	-36356.4
3653.45	-33004.4
3654.23	-39605.4
3655.01	-46142.4
3655.79	-35414.4
3656.58	-28303.4
3657.36	-25111.4
3658.14	-29760.9
3658.92	-25448.9
3659.7	-27985.9
3660.49	-30186.4
3661.27	-32178.9
3662.05	-30043.4
3662.83	-21892.4
3663.61	-17596.9
3664.4	-30405.4
3665.18	-25790.4
3665.96	-14357.9
3666.74	-4575.44
3667.52	-5319.91
3668.31	-3920.94
3669.09	-3433.41
3669.87	-7681.44
3670.65	-7850.41
3671.43	-15330.9
3672.22	-22027.9
3673	-19267.9
3673.78	-29180.9
3674.56	-30468.9
3675.34	-35486.9
3676.13	-43046.9
3676.91	-32126.9
3677.69	-15447.9
3678.47	-16512.9
3679.25	-18504.9
3680.04	-17489.9
3680.82	-8954.92
3681.6	-6514.92
3682.38	-14490.9
3683.16	-4164.92
3683.95	-12924.9
3684.73	-21716.9
3685.51	-9838.92
3686.29	-11909.9
3687.07	-10367.9
3687.86	-12615.9
3688.64	-17360.9
3689.42	-6840.92
3690.2	-321.922
3690.98	-2058.92
3691.77	-15794.9
3692.55	-16827.9
3693.33	-9475.92
3694.11	-7804.92
3694.89	-3509.92
3695.68	4418.08
3696.46	10713.1
3697.24	5425.08
3698.02	-8840.92
3698.8	-10767.9
3699.59	-12793.9
3700.37	-15009.9
3701.15	-13305.9
3701.93	-8179.92
3702.71	1349.08
3703.5	3259.08
3704.28	17331.1
3705.06	5915.08
3705.84	-14638.9
3706.62	-25302.9
3707.41	-17902.9
3708.19	-23384.9
3708.97	-20335.9
3709.75	-7321.91
3710.53	1390.06
3711.32	14422.1
3712.1	7836.08
3712.88	2197.08
3713.66	-8276.92
3714.45	-7388.91
3715.23	4378.08
3716.01	3762.08
3716.79	-2422.92
3717.57	-10959.9
3718.36	-5191.94
3719.14	4927.09
3719.92	3319.08
3720.7	5518.08
3721.48	-586.922
3722.27	-11362.9
3723.05	-6187.94
3723.83	4315.09
3724.61	6419.08
3725.39	5530.08
3726.18	-7357.94
3726.96	-998.906
3727.74	3104.08
3728.52	6584.08
3729.3	11919.1
3730.09	24855.1
3730.87	26733.1
3731.65	23910.1
3732.43	19516.1
3733.21	10900.1
3734	108.078
3734.78	2067.08
3735.56	3146.08
3736.34	-4526.92
3737.12	2841.08
3737.91	7041.09
3738.69	16231.1
3739.47	6400.08
3740.25	3238.08
3741.03	4798.08
3741.82	-5930.92
3742.6	-18690.9
3743.38	-15979.9
3744.16	1851.08
3744.94	5699.07
3745.73	666.078
3746.51	6897.08
3747.29	2505.08
3748.07	289.078
3748.85	1127.08
3749.64	3679.08
3750.42	15831.1
3751.2	19502.1
3751.98	10501.1
3752.76	10812.1
3753.55	15876.1
3754.33	12124.1
3755.11	546.078
3755.89	6426.08
3756.67	16418.1
3757.46	19593.1
3758.24	17248.1
3759.02	14280.1
3759.8	11503.1
3760.58	8006.08
3761.37	12990.1
3762.15	16293.1
3762.93	15533.1
3763.71	15203.1
3764.49	20796.1
3765.28	20146.1
3766.06	20730.1
3766.84	14978.1
3767.62	14041.1
3768.4	23376.1
3769.19	20680.1
3769.97	14014.1
3770.75	4791.09
3771.53	0
