# Supplementary material for: Hydrothermal treatment of yeast cell wall generates potent anti-proliferative agents targeting MCF7 breast cancer cells effectively even under culture conditions separated by a plastic wall
Source: PLoS One. 2025 Feb 14;20(2):e0313379. doi: 10.1371/journal.pone.0313379 (PMC11828357; doi:10.1371/journal.pone.0313379)
Supplement: S2 Data — (XLSX) [file pone.0313379.s002.xlsx]

## Sheet:  YCW-H
Gauss	ESR intensity		Raw data	YCW-H
54.8852	615.224
59.7704	644.724
64.6556	897.724
69.5408	294.724
74.426	-488.776
79.3112	166.224
84.1964	26.7236
89.0816	-479.776
93.9668	-456.276
98.852	-641.276
103.737	-151.276
108.622	97.7236
113.508	-357.276
118.393	183.224
123.278	-296.776
128.163	-527.276
133.048	291.724
137.934	422.724
142.819	164.224
147.704	-345.276
152.589	-69.7764
157.474	135.224
162.36	374.224
167.245	4.22363
172.13	-634.776
177.015	394.224
181.9	1339.22
186.786	619.224
191.671	687.224
196.556	880.724
201.441	94.7236
206.326	-448.776
211.212	-293.776
216.097	-25.2764
220.982	-339.776
225.867	-573.276
230.752	-411.776
235.638	-709.276
240.523	-297.276
245.408	101.224
250.293	-55.7764
255.178	-344.276
260.064	-791.276
264.949	-725.276
269.834	-369.276
274.719	-330.776
279.604	-56.2764
284.489	227.224
289.375	-802.776
294.26	-871.776
299.145	-337.276
304.03	-509.276
308.915	-909.776
313.801	-841.776
318.686	193.224
323.571	755.224
328.456	838.724
333.341	855.724
338.227	-216.776
343.112	-1348.28
347.997	-1451.78
352.882	-1577.28
357.767	-1742.28
362.653	-1355.28
367.538	-756.276
372.423	-424.276
377.308	-757.276
382.193	-1066.78
387.079	-1355.28
391.964	-2011.28
396.849	-1717.78
401.734	-685.276
406.619	-103.776
411.505	64.2236
416.39	219.724
421.275	83.7236
426.16	-218.776
431.045	-20.2764
435.931	37.7236
440.816	-180.276
445.701	-761.276
450.586	-1275.78
455.471	-718.276
460.357	240.724
465.242	336.224
470.127	442.724
475.012	379.724
479.897	349.724
484.783	564.224
489.668	407.224
494.553	317.224
499.438	163.224
504.323	638.224
509.209	875.224
514.094	609.224
518.979	689.224
523.864	924.724
528.749	1144.72
533.635	522.724
538.52	104.724
543.405	-120.776
548.29	-547.776
553.175	-988.776
558.061	-930.776
562.946	-1379.78
567.831	-1432.78
572.716	-1174.78
577.601	-246.276
582.487	-654.276
587.372	-964.776
592.257	-1235.28
597.142	-1809.78
602.027	-1821.28
606.913	-1124.78
611.798	-574.776
616.683	617.224
621.568	779.724
626.453	423.724
631.339	370.224
636.224	773.724
641.109	853.724
645.994	445.224
650.879	620.224
655.765	1017.72
660.65	434.224
665.535	-708.776
670.42	-683.276
675.305	-942.776
680.191	-342.276
685.076	554.224
689.961	1176.22
694.846	1174.22
699.731	1286.72
704.617	1169.22
709.502	1446.72
714.387	1400.22
719.272	1128.72
724.157	1332.72
729.043	2210.22
733.928	2988.22
738.813	1945.72
743.698	1083.72
748.583	921.224
753.468	2331.22
758.354	2871.22
763.239	2002.72
768.124	1271.22
773.009	1241.22
777.894	1476.72
782.78	2119.22
787.665	2404.72
792.55	1645.72
797.435	1574.22
802.32	2414.72
807.206	2785.22
812.091	2827.72
816.976	1461.72
821.861	919.724
826.746	1013.72
831.632	1440.22
836.517	1520.72
841.402	1282.22
846.287	716.724
851.172	1564.72
856.058	2248.72
860.943	2502.22
865.828	2397.72
870.713	1979.22
875.598	2417.22
880.484	2146.72
885.369	2124.22
890.254	2129.72
895.139	804.724
900.024	904.224
904.91	1748.22
909.795	1736.72
914.68	1281.72
919.565	628.224
924.45	623.724
929.336	907.724
934.221	755.224
939.106	1352.72
943.991	1634.72
948.876	1799.22
953.762	861.724
958.647	584.724
963.532	1520.72
968.417	1599.22
973.302	971.224
978.188	940.224
983.073	906.724
987.958	679.224
992.843	663.724
997.728	805.224
1002.61	393.724
1007.5	287.224
1012.38	381.224
1017.27	48.7236
1022.15	-491.776
1027.04	254.224
1031.92	-183.776
1036.81	157.224
1041.7	-350.776
1046.58	-173.776
1051.47	397.224
1056.35	678.724
1061.24	901.224
1066.12	1176.72
1071.01	1118.22
1075.89	875.224
1080.78	626.724
1085.66	783.224
1090.55	-134.276
1095.43	-180.776
1100.32	40.2236
1105.2	-225.776
1110.09	173.224
1114.97	197.724
1119.86	900.724
1124.74	1087.72
1129.63	888.724
1134.51	-58.7764
1139.4	-240.276
1144.28	813.724
1149.17	1223.72
1154.05	1169.72
1158.94	1027.72
1163.83	826.224
1168.71	482.724
1173.6	636.724
1178.48	621.224
1183.37	607.724
1188.25	708.724
1193.14	1486.72
1198.02	1396.72
1202.91	1083.22
1207.79	1423.72
1212.68	2595.22
1217.56	2681.72
1222.45	2323.72
1227.33	2088.72
1232.22	2106.72
1237.1	2189.72
1241.99	2652.22
1246.87	3718.72
1251.76	3830.72
1256.64	3829.22
1261.53	4191.22
1266.41	4530.22
1271.3	4030.22
1276.18	3284.22
1281.07	3787.22
1285.96	4824.72
1290.84	5760.22
1295.73	6093.72
1300.61	5374.72
1305.5	5460.72
1310.38	5263.72
1315.27	5060.72
1320.15	5517.72
1325.04	5962.72
1329.92	6799.72
1334.81	6809.72
1339.69	6501.22
1344.58	7254.22
1349.46	7645.72
1354.35	8582.72
1359.23	8302.22
1364.12	8599.22
1369	8707.72
1373.89	8760.22
1378.77	8785.22
1383.66	9698.72
1388.54	9925.72
1393.43	10305.2
1398.31	11532.7
1403.2	12495.2
1408.09	13433.2
1412.97	13623.7
1417.86	13236.2
1422.74	13347.7
1427.63	14131.2
1432.51	14750.2
1437.4	15338.7
1442.28	16358.7
1447.17	18314.2
1452.05	19821.2
1456.94	20018.7
1461.82	20269.2
1466.71	20631.7
1471.59	22488.2
1476.48	24786.2
1481.36	27259.2
1486.25	29319.7
1491.13	30999.7
1496.02	34026.7
1500.9	37307.2
1505.79	41381.7
1510.67	45713.2
1515.56	51320.2
1520.44	57455.7
1525.33	63964.2
1530.21	70573.2
1535.1	78533.2
1539.99	86736.7
1544.87	95702.7
1549.76	104391
1554.64	111920
1559.53	116710
1564.41	116210
1569.3	103695
1574.18	78861.2
1579.07	45796.7
1583.95	10902.7
1588.84	-20638.3
1593.72	-44389.3
1598.61	-60116.8
1603.49	-68830.3
1608.38	-73235.8
1613.26	-74214.8
1618.15	-72846.3
1623.03	-70604.3
1627.92	-67623.8
1632.8	-63485.8
1637.69	-58942.3
1642.57	-56429.3
1647.46	-53240.3
1652.34	-49116.3
1657.23	-45690.8
1662.12	-42964.8
1667	-40745.3
1671.89	-38237.8
1676.77	-35753.8
1681.66	-33393.3
1686.54	-31807.8
1691.43	-30263.3
1696.31	-28668.3
1701.2	-27164.3
1706.08	-26225.8
1710.97	-25158.8
1715.85	-23442.8
1720.74	-21820.8
1725.62	-20472.8
1730.51	-20530.3
1735.39	-19863.3
1740.28	-19103.3
1745.16	-18419.3
1750.05	-17860.3
1754.93	-17495.8
1759.82	-16111.8
1764.7	-14666.8
1769.59	-13918.3
1774.47	-14619.8
1779.36	-14344.3
1784.25	-12643.3
1789.13	-12022.8
1794.02	-12585.3
1798.9	-11974.3
1803.79	-11977.8
1808.67	-11321.3
1813.56	-10764.3
1818.44	-10881.3
1823.33	-10226.8
1828.21	-9642.28
1833.1	-10086.8
1837.98	-10304.8
1842.87	-9414.28
1847.75	-7698.78
1852.64	-7803.28
1857.52	-8324.78
1862.41	-8583.28
1867.29	-7545.78
1872.18	-7879.78
1877.06	-7968.78
1881.95	-7913.28
1886.83	-8016.78
1891.72	-6814.28
1896.6	-6150.28
1901.49	-6310.78
1906.38	-6726.28
1911.26	-6896.28
1916.15	-6570.78
1921.03	-5844.78
1925.92	-6021.28
1930.8	-6563.28
1935.69	-5087.28
1940.57	-4515.28
1945.46	-4714.28
1950.34	-5850.78
1955.23	-5732.78
1960.11	-5687.28
1965	-5316.28
1969.88	-4824.28
1974.77	-4141.28
1979.65	-3500.28
1984.54	-2474.28
1989.42	-2893.78
1994.31	-3702.78
1999.19	-3978.78
2004.08	-4786.78
2008.96	-4818.78
2013.85	-4822.78
2018.73	-4872.28
2023.62	-5086.28
2028.51	-4789.28
2033.39	-4057.28
2038.28	-3292.28
2043.16	-3490.28
2048.05	-4276.78
2052.93	-3625.28
2057.82	-2699.28
2062.7	-2225.28
2067.59	-2732.28
2072.47	-4050.78
2077.36	-3620.78
2082.24	-2801.28
2087.13	-1755.28
2092.01	-1642.78
2096.9	-2203.28
2101.78	-2494.28
2106.67	-2629.28
2111.55	-2440.78
2116.44	-2761.28
2121.32	-2234.28
2126.21	-1965.28
2131.09	-1589.78
2135.98	-1979.28
2140.86	-2117.28
2145.75	-1547.78
2150.64	-1436.78
2155.52	-1630.78
2160.41	-1642.78
2165.29	-2095.28
2170.18	-1823.28
2175.06	-2427.28
2179.95	-2817.28
2184.83	-3139.28
2189.72	-2848.78
2194.6	-2646.78
2199.49	-1864.28
2204.37	-1999.28
2209.26	-2124.78
2214.14	-1517.78
2219.03	-1293.78
2223.91	-1289.28
2228.8	-2031.28
2233.68	-2290.28
2238.57	-1945.78
2243.45	-1506.28
2248.34	-1416.78
2253.22	-1407.28
2258.11	-1430.28
2262.99	-1905.28
2267.88	-2259.28
2272.77	-2383.78
2277.65	-1993.28
2282.54	-1874.28
2287.42	-2262.28
2292.31	-2328.78
2297.19	-1580.28
2302.08	-661.276
2306.96	-13.7764
2311.85	-335.276
2316.73	-866.276
2321.62	-1177.28
2326.5	-718.276
2331.39	-327.776
2336.27	-209.776
2341.16	-360.776
2346.04	-611.776
2350.93	-515.776
2355.81	-254.276
2360.7	-658.276
2365.58	-568.276
2370.47	-683.776
2375.35	-828.776
2380.24	-839.776
2385.12	-880.276
2390.01	-915.776
2394.89	-882.276
2399.78	-945.276
2404.67	-1079.78
2409.55	-228.776
2414.44	195.224
2419.32	291.224
2424.21	119.724
2429.09	-187.276
2433.98	-919.276
2438.86	-1485.78
2443.75	-1928.28
2448.63	-1601.78
2453.52	-544.776
2458.4	-258.776
2463.29	795.724
2468.17	178.224
2473.06	-427.776
2477.94	-1716.28
2482.83	-2075.78
2487.71	-1653.78
2492.6	-506.776
2497.48	-471.776
2502.37	-259.276
2507.25	-380.776
2512.14	-608.276
2517.02	11.7236
2521.91	-961.776
2526.8	-1199.28
2531.68	155.724
2536.57	1509.22
2541.45	1090.22
2546.34	396.724
2551.22	785.224
2556.11	1521.22
2560.99	1403.72
2565.88	718.724
2570.76	-1432.78
2575.65	-1927.28
2580.53	-1167.78
2585.42	-1357.28
2590.3	-1056.28
2595.19	-839.776
2600.07	-415.776
2604.96	159.724
2609.84	438.224
2614.73	-172.276
2619.61	-913.776
2624.5	-1207.28
2629.38	-895.776
2634.27	-577.276
2639.15	-231.276
2644.04	-82.7764
2648.93	-15.2764
2653.81	623.224
2658.7	983.224
2663.58	2028.72
2668.47	3260.22
2673.35	2800.22
2678.24	1088.72
2683.12	266.724
2688.01	116.224
2692.89	244.724
2697.78	677.724
2702.66	1180.72
2707.55	1800.72
2712.43	1624.72
2717.32	657.224
2722.2	249.724
2727.09	568.724
2731.97	881.724
2736.86	492.224
2741.74	17.7236
2746.63	199.724
2751.51	1152.72
2756.4	1005.22
2761.28	334.224
2766.17	154.724
2771.06	-27.2764
2775.94	200.724
2780.83	48.2236
2785.71	707.224
2790.6	223.724
2795.48	1188.72
2800.37	2508.22
2805.25	2401.72
2810.14	1690.72
2815.02	503.724
2819.91	88.2236
2824.79	213.224
2829.68	-126.276
2834.56	247.224
2839.45	497.724
2844.33	294.724
2849.22	738.224
2854.1	1917.22
2858.99	1970.22
2863.87	1269.22
2868.76	1349.72
2873.64	949.224
2878.53	1018.22
2883.41	1289.22
2888.3	692.224
2893.19	573.224
2898.07	424.724
2902.96	781.724
2907.84	1590.72
2912.73	2142.22
2917.61	1808.72
2922.5	747.724
2927.38	794.224
2932.27	1287.22
2937.15	1609.22
2942.04	1223.72
2946.92	664.724
2951.81	892.724
2956.69	1229.72
2961.58	2447.22
2966.46	3199.22
2971.35	3492.22
2976.23	3490.22
2981.12	2729.22
2986	2986.22
2990.89	3348.22
2995.77	3260.72
3000.66	2184.22
3005.54	1706.72
3010.43	1335.72
3015.32	1382.22
3020.2	1216.72
3025.09	1487.22
3029.97	1837.72
3034.86	1813.22
3039.74	2397.22
3044.63	2122.72
3049.51	2214.72
3054.4	3376.22
3059.28	4417.72
3064.17	4363.72
3069.05	3558.22
3073.94	3472.72
3078.82	4025.22
3083.71	4410.72
3088.59	3858.22
3093.48	4001.72
3098.36	4811.72
3103.25	5507.22
3108.13	5720.22
3113.02	5975.72
3117.9	6077.22
3122.79	6080.72
3127.67	5535.72
3132.56	5197.72
3137.45	4401.22
3142.33	3281.22
3147.22	2909.72
3152.1	3791.22
3156.99	4051.72
3161.87	4834.72
3166.76	5421.22
3171.64	5858.72
3176.53	6843.22
3181.41	6376.72
3186.3	5328.72
3191.18	4625.22
3196.07	3339.72
3200.95	3345.72
3205.84	3399.22
3210.72	3808.22
3215.61	4054.72
3220.49	4240.72
3225.38	4316.22
3230.26	2903.22
3235.15	2836.72
3240.03	4920.22
3244.92	6212.22
3249.8	6378.22
3254.69	6385.22
3259.57	5243.22
3264.46	4194.72
3269.35	3353.22
3274.23	2592.72
3279.12	1976.72
3284	1927.22
3288.89	1444.22
3293.77	1875.22
3298.66	2313.72
3303.54	2682.72
3308.43	2791.22
3313.31	2918.72
3318.2	1932.22
3323.08	1181.22
3327.97	1788.72
3332.85	2854.22
3337.74	4545.72
3342.62	5920.22
3347.51	8778.72
3352.39	14171.2
3357.28	24045.2
3362.16	27394.2
3367.05	7049.22
3371.93	-12770.3
3376.82	-18408.8
3381.7	-14770.8
3386.59	-9058.78
3391.48	-4553.28
3396.36	-1336.28
3401.25	913.224
3406.13	977.724
3411.02	-669.276
3415.9	-817.776
3420.79	441.724
3425.67	954.224
3430.56	1463.22
3435.44	1145.22
3440.33	1208.22
3445.21	1648.72
3450.1	1866.72
3454.98	1887.72
3459.87	1790.22
3464.75	1235.22
3469.64	809.724
3474.52	296.724
3479.41	-84.7764
3484.29	-517.276
3489.18	-622.776
3494.06	-572.276
3498.95	-311.276
3503.83	-430.276
3508.72	-627.276
3513.61	-871.776
3518.49	11.2236
3523.38	-191.276
3528.26	-94.7764
3533.15	-165.776
3538.03	-101.776
3542.92	124.224
3547.8	30.2236
3552.69	164.724
3557.57	-253.276
3562.46	101.724
3567.34	105.724
3572.23	-402.276
3577.11	-279.276
3582	-436.776
3586.88	-713.276
3591.77	-641.776
3596.65	-562.776
3601.54	-1212.78
3606.42	-1982.78
3611.31	-1784.78
3616.19	-1174.28
3621.08	-1231.28
3625.96	-1775.28
3630.85	-2848.78
3635.74	-1993.78
3640.62	-1931.78
3645.51	-2816.78
3650.39	-2995.78
3655.28	-2550.28
3660.16	-2377.28
3665.05	-3138.78
3669.93	-3273.28
3674.82	-3059.78
3679.7	-2287.78
3684.59	-1705.28
3689.47	-2018.78
3694.36	-2460.28
3699.24	-1640.28
3704.13	-1597.28
3709.01	-1947.78
3713.9	-1813.78
3718.78	-1094.28
3723.67	-816.776
3728.55	-1600.28
3733.44	-2189.78
3738.32	-2197.28
3743.21	-1574.28
3748.09	-1904.28
3752.98	-1723.78
3757.87	-964.276
3762.75	-1061.28
3767.64	-851.276
3772.52	-763.276
3777.41	-1439.28
3782.29	-1076.78
3787.18	-624.776
3792.06	-497.776
3796.95	-484.776
3801.83	-641.276
3806.72	-630.276
3811.6	-1081.78
3816.49	-1950.78
3821.37	-1459.28
3826.26	-1862.78
3831.14	-1624.78
3836.03	-1931.28
3840.91	-2285.78
3845.8	-1877.28
3850.68	-2136.28
3855.57	-2112.28
3860.45	-1806.78
3865.34	-759.276
3870.22	-854.276
3875.11	-1251.78
3880	-1262.78
3884.88	-2009.78
3889.77	-2324.78
3894.65	-1319.78
3899.54	-1693.78
3904.42	-2672.28
3909.31	-2317.78
3914.19	-2123.28
3919.08	-2508.28
3923.96	-2422.28
3928.85	-1237.78
3933.73	-558.776
3938.62	-1015.28
3943.5	-698.776
3948.39	-826.276
3953.27	-1441.78
3958.16	-1062.78
3963.04	-1592.28
3967.93	-1871.78
3972.81	-1121.78
3977.7	-1482.28
3982.58	-2100.28
3987.47	-2226.28
3992.35	-2041.78
3997.24	-991.276
4002.13	-935.276
4007.01	-471.776
4011.9	-32.7764
4016.78	-190.776
4021.67	-192.276
4026.55	-436.276
4031.44	-1445.78
4036.32	-1574.78
4041.21	-1696.78
4046.09	-1564.28
4050.98	-1644.78
4055.86	-2064.28
4060.75	-2676.28
4065.63	-2668.28
4070.52	-2332.28
4075.4	-1520.28
4080.29	-1060.28
4085.17	-410.276
4090.06	231.224
4094.94	-427.276
4099.83	-1353.78
4104.71	-1126.28
4109.6	-770.276
4114.48	-1254.28
4119.37	-2098.28
4124.26	-2271.28
4129.14	-2194.28
4134.03	-1415.28
4138.91	-389.276
4143.8	-736.776
4148.68	-972.776
4153.57	-1014.78
4158.45	-1960.78
4163.34	-2192.78
4168.22	-2600.28
4173.11	-1698.78
4177.99	-680.776
4182.88	-483.776
4187.76	-315.776
4192.65	-424.776
4197.53	-721.276
4202.42	-466.776
4207.3	59.7236
4212.19	31.2236
4217.07	-750.276
4221.96	-678.776
4226.84	-1276.78
4231.73	-1414.78
4236.61	-1236.78
4241.5	-985.776
4246.38	-1266.78
4251.27	-474.776
4256.16	-135.276
4261.04	27.7236
4265.93	-111.776
4270.81	-10.2764
4275.7	325.724
4280.58	-429.276
4285.47	-1041.28
4290.35	-1418.28
4295.24	-1979.28
4300.12	-1965.78
4305.01	-1832.28
4309.89	-1365.28
4314.78	-960.276
4319.66	-1079.28
4324.55	-1365.28
4329.43	-905.776
4334.32	-516.276
4339.2	-652.776
4344.09	-1223.78
4348.97	-1292.78
4353.86	-1057.28
4358.74	-880.776
4363.63	-1578.78
4368.51	-740.776
4373.4	-136.776
4378.29	-67.2764
4383.17	-444.276
4388.06	-905.276
4392.94	-1322.28
4397.83	-1317.28
4402.71	-1203.28
4407.6	-1226.78
4412.48	-837.776
4417.37	-135.276
4422.25	38.7236
4427.14	-537.276
4432.02	-800.776
4436.91	-745.776
4441.79	-525.776
4446.68	-218.276
4451.56	235.724
4456.45	237.724
4461.33	61.2236
4466.22	-822.776
4471.1	-1433.78
4475.99	-921.276
4480.87	-288.276
4485.76	312.224
4490.64	-188.276
4495.53	85.7236
4500.42	302.724
4505.3	-674.776
4510.19	-980.276
4515.07	-1469.78
4519.96	-1832.78
4524.84	-1184.28
4529.73	-610.776
4534.61	-211.276
4539.5	251.724
4544.38	-555.776
4549.27	-1464.28
4554.15	-2129.78
4559.04	-2126.28
4563.92	-1007.28
4568.81	-1228.78
4573.69	-1085.78
4578.58	-1116.28
4583.46	-869.276
4588.35	-1398.28
4593.23	-1353.28
4598.12	-297.776
4603	-199.276
4607.89	133.224
4612.77	272.224
4617.66	-170.776
4622.55	-37.2764
4627.43	-21.7764
4632.32	499.724
4637.2	-112.276
4642.09	-945.276
4646.97	-1182.78
4651.86	-803.276
4656.74	-337.776
4661.63	6.22363
4666.51	-23.7764
4671.4	-851.276
4676.28	-756.276
4681.17	-1138.78
4686.05	-1301.28
4690.94	-761.276
4695.82	-410.276
4700.71	-43.2764
4705.59	271.224
4710.48	-351.276
4715.36	-306.276
4720.25	-1041.78
4725.13	-1233.28
4730.02	-1251.78
4734.9	-1370.78
4739.79	-1227.28
4744.68	-1179.78
4749.56	-1094.28
4754.45	-889.276
4759.33	-1066.78
4764.22	-1124.78
4769.1	-806.776
4773.99	-442.776
4778.87	-1438.78
4783.76	-1925.28
4788.64	-509.776
4793.53	-286.276
4798.41	-801.276
4803.3	-730.776
4808.18	-511.776
4813.07	-580.776
4817.95	-70.2764
4822.84	-840.776
4827.72	-1383.78
4832.61	-2552.78
4837.49	-2576.28
4842.38	-2090.78
4847.26	-1073.28
4852.15	39.7236
4857.03	280.224
4861.92	121.724
4866.81	623.724
4871.69	533.224
4876.58	497.724
4881.46	412.724
4886.35	-107.776
4891.23	-241.276
4896.12	-457.276
4901	-630.276
4905.89	-259.276
4910.77	-566.776
4915.66	-1078.28
4920.54	-1186.78
4925.43	-1184.78
4930.31	-1284.28
4935.2	-787.276
4940.08	-93.2764
4944.97	1053.22
4949.85	1527.72
4954.74	1274.22
4959.62	373.724
4964.51	802.224
4969.39	1325.72
4974.28	1355.72
4979.16	1253.22
4984.05	1153.72
4988.94	506.224
4993.82	427.724
4998.71	818.724
5003.59	1108.72
5008.48	161.224
5013.36	474.224
5018.25	193.724
5023.13	373.724
5028.02	-571.276
5032.9	-1529.78
5037.79	-1424.78
5042.67	-1285.28
5047.56	-571.276
5052.44	115.224
5057.33	-54.2764
5062.21	-268.276
5067.1	-543.276
5071.98	-179.776
5076.87	232.224
5081.75	138.224
5086.64	-542.276
5091.52	-681.276
5096.41	-967.776
5101.29	-968.776
5106.18	-173.276
5111.06	51.2236
5115.95	-123.276
5120.84	-1565.78
5125.72	-1586.78
5130.61	-1698.78
5135.49	-1499.28
5140.38	-1662.28
5145.26	-1527.28
5150.15	-961.276
5155.03	-7.27637
5159.92	46.2236
5164.8	180.224
5169.69	-307.276
5174.57	-472.776
5179.46	-53.7764
5184.34	-410.776
5189.23	-467.276
5194.11	-513.276
5199	-629.276
5203.88	-106.776
5208.77	280.224
5213.65	653.724
5218.54	314.724
5223.42	322.224
5228.31	-408.276
5233.19	-978.276
5238.08	-394.776
5242.97	167.224
5247.85	98.7236
5252.74	-105.276
5257.62	-674.776
5262.51	-1261.78
5267.39	87.7236
5272.28	992.224
5277.16	802.724
5282.05	-36.2764
5286.93	-1184.78
5291.82	-1009.28
5296.7	-996.776
5301.59	-613.776
5306.47	200.724
5311.36	477.224
5316.24	1278.22
5321.13	1644.22
5326.01	2067.22
5330.9	1796.22
5335.78	704.224
5340.67	635.224
5345.55	806.224
5350.44	399.224
5355.32	127.224
5360.21	242.224
5365.1	465.724
5369.98	821.224
5374.87	903.224
5379.75	498.724
5384.64	77.7236
5389.52	-391.776
5394.41	-521.776
5399.29	-264.776
5404.18	-40.7764
5409.06	-401.776
5413.95	-856.276
5418.83	-895.776
5423.72	-329.776
5428.6	-352.276
5433.49	207.224
5438.37	15.2236
5443.26	-293.776
5448.14	-193.276
5453.03	174.224
5457.91	-574.276
5462.8	-806.776
5467.68	-436.276
5472.57	-300.776
5477.45	-41.2764
5482.34	-592.276
5487.23	-751.276
5492.11	-1159.78
5497	-1130.28
5501.88	-966.276
5506.77	-621.276
5511.65	-126.276
5516.54	326.224
5521.42	538.724
5526.31	804.724
5531.19	-118.276
5536.08	-878.776
5540.96	-601.776
5545.85	-607.276
5550.73	-46.7764
5555.62	138.724
5560.5	303.724
5565.39	214.224
5570.27	373.224
5575.16	438.724
5580.04	499.224
5584.93	962.224
5589.81	1121.72
5594.7	375.724
5599.58	-311.276
5604.47	-648.776
5609.36	-163.276
5614.24	-387.776
5619.13	-814.776
5624.01	-1514.78
5628.9	-1553.78
5633.78	-371.776
5638.67	503.724
5643.55	1149.22
5648.44	1.22363
5653.32	-136.776
5658.21	-337.776
5663.09	-522.276
5667.98	53.7236
5672.86	222.224
5677.75	540.224
5682.63	840.724
5687.52	805.224
5692.4	565.724
5697.29	354.224
5702.17	-7.27637
5707.06	-958.276
5711.94	-1255.78
5716.83	-824.776
5721.71	-634.776
5726.6	-600.276
5731.49	-1171.78
5736.37	-1391.78
5741.26	-859.276
5746.14	-398.776
5751.03	-1537.28
5755.91	-948.276
5760.8	156.724
5765.68	361.724
5770.57	-294.276
5775.45	-884.776
5780.34	-1809.78
5785.22	-2138.28
5790.11	-893.776
5794.99	-141.776
5799.88	320.724
5804.76	463.224
5809.65	-184.776
5814.53	-884.276
5819.42	-950.776
5824.3	-349.776
5829.19	-961.276
5834.07	-1160.78
5838.96	-778.276
5843.84	-916.776
5848.73	-671.276
5853.62	-259.776
5858.5	-613.776
5863.39	-1247.28
5868.27	-1565.78
5873.16	-866.776
5878.04	-920.276
5882.93	-387.776
5887.81	223.724
5892.7	316.224
5897.58	-814.776
5902.47	-654.276
5907.35	-616.776
5912.24	-1473.78
5917.12	-1187.28
5922.01	306.224
5926.89	525.724
5931.78	848.724
5936.66	492.724
5941.55	423.724
5946.43	-29.2764
5951.32	-165.276
5956.2	-249.276
5961.09	94.2236
5965.97	-51.2764
5970.86	-559.776
5975.74	-464.776
5980.63	489.224
5985.52	1432.72
5990.4	1441.22
5995.29	1423.72
6000.17	365.224
6005.06	-870.776
6009.94	-671.776
6014.83	83.7236
6019.71	935.224
6024.6	492.724
6029.48	258.224
6034.37	282.724
6039.25	-4.77637
6044.14	-397.276
6049.02	-82.7764
6053.91	-845.776
6058.79	-886.776
6063.68	-1007.28
6068.56	-171.276
6073.45	-416.776
6078.33	-479.276
6083.22	263.724
6088.1	837.224
6092.99	737.724
6097.87	-259.276
6102.76	-206.776
6107.65	861.224
6112.53	834.224
6117.42	821.224
6122.3	1230.72
6127.19	678.724
6132.07	416.224
6136.96	377.724
6141.84	935.724
6146.73	1358.22
6151.61	845.224
6156.5	-237.276
6161.38	-547.776
6166.27	-1480.78
6171.15	-1180.78
6176.04	-865.276
6180.92	-615.776
6185.81	-286.776
6190.69	-1399.78
6195.58	-1468.28
6200.46	-946.276
6205.35	-1152.28
6210.23	-1140.78
6215.12	-514.276
6220	414.724
6224.89	761.224
6229.78	-121.776
6234.66	-867.776
6239.55	-1212.28
6244.43	-1317.28
6249.32	-626.776
6254.2	-619.276
6259.09	-876.276
6263.97	-819.776
6268.86	-814.276
6273.74	-50.2764
6278.63	564.224
6283.51	637.224
6288.4	358.724
6293.28	-350.776
6298.17	-816.276
6303.05	-1285.78
6307.94	-995.276
6312.82	-92.7764
6317.71	-134.776
6322.59	-938.276
6327.48	-295.776
6332.36	-245.776
6337.25	-513.276
6342.13	-479.276
6347.02	-197.776
6351.91	162.724
6356.79	297.724
6361.68	120.724
6366.56	-970.776
6371.45	-1082.28
6376.33	-516.776
6381.22	721.224
6386.1	145.724
6390.99	-124.276
6395.87	-1134.28
6400.76	-868.776
6405.64	-634.776
6410.53	-917.276
6415.41	-1394.28
6420.3	-591.776
6425.18	75.2236
6430.07	172.724
6434.95	343.224
6439.84	996.724
6444.72	1076.22
6449.61	444.224
6454.49	276.724
6459.38	223.724
6464.26	-83.2764
6469.15	-754.276
6474.04	-906.776
6478.92	-1403.28
6483.81	-1616.78
6488.69	-1274.28
6493.58	-227.776
6498.46	1143.22
6503.35	721.224
6508.23	497.724
6513.12	-913.776
6518	-1412.78
6522.89	-1082.28
6527.77	-733.276
6532.66	-162.276
6537.54	-193.776
6542.43	-477.276
6547.31	-1204.78
6552.2	-1511.28
6557.08	-1249.78
6561.97	-1134.28
6566.85	-568.776
6571.74	-434.276
6576.62	-268.276
6581.51	-234.276
6586.39	110.224
6591.28	114.724
6596.17	-230.276
6601.05	-112.776
6605.94	1019.72
6610.82	1362.22
6615.71	395.224
6620.59	-367.276
6625.48	-236.776
6630.36	-80.7764
6635.25	742.224
6640.13	1277.22
6645.02	1108.22
6649.9	1335.72
6654.79	1147.72
6659.67	751.224
6664.56	-21.2764
6669.44	-586.776
6674.33	-862.276
6679.21	-803.276
6684.1	113.724
6688.98	201.724
6693.87	-148.276
6698.75	-495.276
6703.64	-536.276
6708.52	78.2236
6713.41	1168.22
6718.3	1194.22
6723.18	649.224
6728.07	-748.276
6732.95	-237.276
6737.84	279.724
6742.72	-512.776
6747.61	-328.776
6752.49	358.224
6757.38	99.7236
6762.26	-704.276
6767.15	-427.276
6772.03	-301.776
6776.92	-497.276
6781.8	114.224
6786.69	1364.72
6791.57	1894.22
6796.46	818.724
6801.34	1271.22
6806.23	1571.22
6811.11	771.724
6816	560.724
6820.88	-572.776
6825.77	-938.276
6830.65	-456.776
6835.54	-1010.28
6840.43	-941.276
6845.31	-1031.78
6850.2	-1126.28
6855.08	-1303.28
6859.97	-1256.28
6864.85	-1010.78
6869.74	297.724
6874.62	1140.22
6879.51	966.724
6884.39	287.224
6889.28	224.224
6894.16	-494.776
6899.05	-899.776
6903.93	-933.276
6908.82	-352.776
6913.7	567.724
6918.59	746.224
6923.47	-279.276
6928.36	-1117.78
6933.24	-989.276
6938.13	-901.776
6943.01	-541.276
6947.9	176.224
6952.78	196.224
6957.67	8.72363
6962.55	-550.276
6967.44	-597.776
6972.33	-250.276
6977.21	11.2236
6982.1	562.724
6986.98	1455.72
6991.87	1729.72
6996.75	881.224
7001.64	276.724
7006.52	151.724
7011.41	-583.776
7016.29	1014.72
7021.18	2542.22
7026.06	1956.22
7030.95	1190.22
7035.83	399.724
7040.72	121.224
7045.6	707.724
7050.49	665.224
7055.37	798.224
7060.26	147.724
7065.14	-157.276
7070.03	-355.776
7074.91	-228.776
7079.8	279.724
7084.68	-174.776
7089.57	-553.776
7094.46	89.2236
7099.34	984.224
7104.23	367.724
7109.11	329.724
7114	-192.776
7118.88	-431.276
7123.77	-1109.28
7128.65	-1553.28
7133.54	-543.276
7138.42	-389.276
7143.31	-99.2764
7148.19	-94.2764
7153.08	-269.276
7157.96	-279.276
7162.85	-10.7764
7167.73	855.224
7172.62	790.224
7177.5	175.224
7182.39	-130.276
7187.27	-658.276
7192.16	-1083.28
7197.04	-1013.28
7201.93	-474.776
7206.81	187.724
7211.7	503.724
7216.59	-168.776
7221.47	-424.276
7226.36	-614.276
7231.24	-431.276
7236.13	-541.276
7241.01	-687.776
7245.9	-570.276
7250.78	-608.276
7255.67	-400.776
7260.55	-729.276
7265.44	-638.276
7270.32	3.22363
7275.21	372.724
7280.09	184.724
7284.98	-65.2764
7289.86	365.224
7294.75	-537.276
7299.63	-784.276
7304.52	2.22363
7309.4	179.724
7314.29	-38.2764
7319.17	-457.276
7324.06	-1090.78
7328.94	-1007.78
7333.83	131.724
7338.72	471.224
7343.6	1074.22
7348.49	1083.22
7353.37	1054.72
7358.26	702.224
7363.14	691.724
7368.03	111.724
7372.91	-481.276
7377.8	-593.776
7382.68	-715.276
7387.57	-643.276
7392.45	-317.776
7397.34	511.724
7402.22	-1.77637
7407.11	-794.276
7411.99	-1751.28
7416.88	-440.276
7421.76	-297.276
7426.65	447.724
7431.53	387.724
7436.42	-96.2764
7441.3	391.724
7446.19	764.224
7451.07	568.724
7455.96	-342.776
7460.85	-1112.78
7465.73	-779.276
7470.62	-509.276
7475.5	-430.276
7480.39	-533.776
7485.27	-94.2764
7490.16	383.724
7495.04	709.224
7499.93	868.224
7504.81	850.224
7509.7	310.724
7514.58	-649.776
7519.47	-774.776
7524.35	475.224
7529.24	257.724
7534.12	-107.276
7539.01	40.2236
7543.89	-302.276
7548.78	-151.276
7553.66	-73.7764
7558.55	494.224
7563.43	-199.276
7568.32	-763.776
7573.2	-34.7764
7578.09	387.224
7582.98	468.224
7587.86	627.224
7592.75	534.724
7597.63	38.2236
7602.52	-383.776
7607.4	-16.2764
7612.29	58.2236
7617.17	85.2236
7622.06	17.7236
7626.94	-492.776
7631.83	-988.276
7636.71	-1118.28
7641.6	-413.276
7646.48	-625.776
7651.37	-959.276
7656.25	-1370.28
7661.14	-1756.28
7666.02	-921.776
7670.91	-521.276
7675.79	-110.776
7680.68	138.224
7685.56	299.224
7690.45	-356.776
7695.33	-1201.28
7700.22	-67.7764
7705.11	749.724
7709.99	981.224
7714.88	52.2236
7719.76	-635.276
7724.65	-656.776
7729.53	73.2236
7734.42	586.224
7739.3	1211.22
7744.19	319.724
7749.07	-408.776
7753.96	-698.776
7758.84	-259.776
7763.73	212.224
7768.61	-90.7764
7773.5	-320.776
7778.38	-753.776
7783.27	-214.276
7788.15	827.724
7793.04	320.224
7797.92	-300.276
7802.81	-1474.78
7807.69	-1368.78
7812.58	2.72363
7817.46	1141.72
7822.35	1085.72
7827.23	1.72363
7832.12	-1570.78
7837.01	-1386.28
7841.89	-1070.78
7846.78	-439.276
7851.66	-766.776
7856.55	-1226.28
7861.43	-767.776
7866.32	-159.276
7871.2	1289.22
7876.09	1259.72
7880.97	40.2236
7885.86	-341.276
7890.74	-121.276
7895.63	-293.276
7900.51	-596.776
7905.4	-146.776
7910.28	235.224
7915.17	132.224
7920.05	-458.276
7924.94	-956.276
7929.82	-408.276
7934.71	-33.2764
7939.59	-524.776
7944.48	-800.276
7949.36	-341.776
7954.25	673.724
7959.14	864.224
7964.02	695.724
7968.91	279.224
7973.79	-129.276
7978.68	-317.776
7983.56	240.224
7988.45	330.724
7993.33	689.224
7998.22	1223.22
8003.1	694.224
8007.99	778.724
8012.87	544.724
8017.76	265.724
8022.64	-579.276
8027.53	-484.776
8032.41	-381.276
8037.3	-156.276
8042.18	-310.776
8047.07	163.724
8051.95	1263.72
8056.84	1104.72
8061.72	1112.22
8066.61	478.224
8071.49	61.2236
8076.38	-102.276
8081.27	127.224
8086.15	99.7236
8091.04	408.224
8095.92	142.724
8100.81	-159.776
8105.69	158.224
8110.58	188.224
8115.46	488.724
8120.35	531.224
8125.23	65.2236
8130.12	448.724
8135	87.7236
8139.89	507.224
8144.77	82.2236
8149.66	-811.776
8154.54	-955.276
8159.43	-82.7764
8164.31	452.224
8169.2	452.224
8174.08	1396.72
8178.97	1037.22
8183.85	101.724
8188.74	-323.276
8193.62	-337.276
8198.51	86.2236
8203.4	910.224
8208.28	1102.22
8213.17	388.224
8218.05	453.724
8222.94	782.724
8227.82	488.224
8232.71	593.724
8237.59	377.224
8242.48	274.224
8247.36	487.724
8252.25	138.724
8257.13	-689.276
8262.02	-644.276
8266.9	-31.2764
8271.79	352.724
8276.67	-74.7764
8281.56	-843.276
8286.44	-770.776
8291.33	-218.776
8296.21	332.724
8301.1	745.724
8305.98	549.224
8310.87	229.724
8315.75	-586.276
8320.64	-562.276
8325.53	-428.776
8330.41	-1.77637
8335.3	19.2236
8340.18	120.224
8345.07	-190.776
8349.95	-63.2764
8354.84	648.224
8359.72	426.224
8364.61	-369.276
8369.49	-1086.78
8374.38	-629.776
8379.26	352.224
8384.15	408.724
8389.03	398.724
8393.92	648.224
8398.8	-91.2764
8403.69	-965.276
8408.57	-714.776
8413.46	395.724
8418.34	1019.72
8423.23	1198.72
8428.11	835.724
8433	1069.22
8437.88	1237.72
8442.77	761.724
8447.66	192.224
8452.54	-437.276
8457.43	-713.776
8462.31	-441.276
8467.2	150.724
8472.08	-603.776
8476.97	-758.276
8481.85	137.724
8486.74	449.224
8491.62	1000.72
8496.51	333.224
8501.39	110.224
8506.28	-629.276
8511.16	-654.776
8516.05	-867.776
8520.93	-1081.28
8525.82	-278.776
8530.7	209.724
8535.59	153.224
8540.47	178.724
8545.36	-220.776
8550.24	-881.776
8555.13	-1413.28
8560.01	-773.276
8564.9	-126.276
8569.79	199.724
8574.67	831.224
8579.56	993.724
8584.44	213.724
8589.33	-283.276
8594.21	-206.276
8599.1	399.724
8603.98	291.724
8608.87	-639.276
8613.75	-887.276
8618.64	-1337.78
8623.52	-1944.28
8628.41	-780.776
8633.29	-863.776
8638.18	-939.276
8643.06	-1034.78
8647.95	-698.276
8652.83	-226.776
8657.72	-163.276
8662.6	-375.776
8667.49	-258.276
8672.37	293.224
8677.26	350.224
8682.14	-37.2764
8687.03	757.224
8691.91	723.724
8696.8	-260.776
8701.69	-229.276
8706.57	-61.7764
8711.46	-820.776
8716.34	-159.276
8721.23	977.724
8726.11	14.7236
8731	-566.276
8735.88	-1695.28
8740.77	-1406.28
8745.65	-659.776
8750.54	-439.776
8755.42	-690.776
8760.31	-284.276
8765.19	29.7236
8770.08	-963.276
8774.96	-1148.28
8779.85	-454.776
8784.73	312.224
8789.62	35.2236
8794.5	46.2236
8799.39	-758.276
8804.27	-316.776
8809.16	-14.2764
8814.04	28.7236
8818.93	-250.776
8823.82	-397.776
8828.7	-418.776
8833.59	41.2236
8838.47	-117.776
8843.36	72.2236
8848.24	114.724
8853.13	345.224
8858.01	213.224
8862.9	34.7236
8867.78	151.224
8872.67	535.224
8877.55	17.2236
8882.44	-121.276
8887.32	84.2236
8892.21	236.724
8897.09	35.2236
8901.98	-370.276
8906.86	-235.276
8911.75	446.224
8916.63	539.724
8921.52	608.724
8926.4	291.224
8931.29	449.224
8936.17	155.224
8941.06	-167.276
8945.95	-565.776
8950.83	-638.776
8955.72	89.2236
8960.6	750.724
8965.49	632.224
8970.37	118.724
8975.26	-802.776
8980.14	-1088.78
8985.03	-624.276
8989.91	-103.276
8994.8	508.224
8999.68	-80.7764
9004.57	187.224
9009.45	982.224
9014.34	1214.72
9019.22	619.224
9024.11	-163.276
9028.99	-347.776
9033.88	-96.2764
9038.76	-525.776
9043.65	-466.276
9048.53	-510.276
9053.42	-1449.78
9058.3	-1430.28
9063.19	-1480.78
9068.08	-1547.78
9072.96	-1110.28
9077.85	-197.276
9082.73	383.724
9087.62	146.724
9092.5	-386.776
9097.39	-80.7764
9102.27	557.724
9107.16	912.224
9112.04	313.224
9116.93	-197.276
9121.81	-56.7764
9126.7	421.724
9131.58	382.224
9136.47	-334.776
9141.35	-330.776
9146.24	627.224
9151.12	243.224
9156.01	-575.276
9160.89	-1044.78
9165.78	70.7236
9170.66	474.224
9175.55	-416.776
9180.43	-743.776
9185.32	-510.776
9190.21	-519.276
9195.09	-95.7764
9199.98	-778.776
9204.86	-841.776
9209.75	858.724
9214.63	1349.72
9219.52	510.724
9224.4	65.2236
9229.29	-34.2764
9234.17	-257.776
9239.06	317.724
9243.94	499.224
9248.83	297.724
9253.71	-48.2764
9258.6	-177.276
9263.48	310.224
9268.37	-432.276
9273.25	395.224
9278.14	737.724
9283.02	1483.22
9287.91	1005.22
9292.79	408.224
9297.68	-182.276
9302.56	-39.2764
9307.45	131.224
9312.34	86.2236
9317.22	-120.776
9322.11	-189.776
9326.99	46.2236
9331.88	-588.276
9336.76	-462.776
9341.65	345.224
9346.53	956.224
9351.42	1269.72
9356.3	478.724
9361.19	-168.776
9366.07	185.724
9370.96	656.224
9375.84	918.724
9380.73	928.224
9385.61	92.7236
9390.5	-594.776
9395.38	-389.776
9400.27	46.7236
9405.15	519.224
9410.04	262.224
9414.92	-117.276
9419.81	-595.776
9424.69	-584.776
9429.58	145.724
9434.47	116.724
9439.35	138.724
9444.24	-112.776
9449.12	398.724
9454.01	227.724
9458.89	73.2236
9463.78	611.224
9468.66	555.224
9473.55	154.224
9478.43	-197.776
9483.32	-472.276
9488.2	35.7236
9493.09	736.224
9497.97	668.724
9502.86	-64.2764
9507.74	203.224
9512.63	833.224
9517.51	891.724
9522.4	1427.72
9527.28	1627.72
9532.17	403.724
9537.05	-530.776
9541.94	-979.276
9546.82	-102.276
9551.71	-91.7764
9556.6	-179.776
9561.48	-352.276
9566.37	-1091.78
9571.25	-1524.78
9576.14	-1416.28
9581.02	-1758.28
9585.91	-1518.28
9590.79	-873.776
9595.68	-412.776
9600.56	565.224
9605.45	1441.22
9610.33	1716.22
9615.22	766.224
9620.1	-238.276
9624.99	-661.776
9629.87	-388.276
9634.76	-591.276
9639.64	-571.776
9644.53	107.724
9649.41	576.224
9654.3	-3.27637
9659.18	-60.2764
9664.07	777.724
9668.95	-219.776
9673.84	-1011.28
9678.72	-709.776
9683.61	-407.276
9688.5	-529.276
9693.38	323.724
9698.27	-326.776
9703.15	-1315.78
9708.04	-2482.28
9712.92	-1689.28
9717.81	-592.276
9722.69	-568.276
9727.58	-1493.28
9732.46	-1248.28
9737.35	-735.276
9742.23	127.224
9747.12	122.224
9752	575.724
9756.89	942.724
9761.77	1470.22
9766.66	1760.22
9771.54	1411.72
9776.43	910.724
9781.31	1061.72
9786.2	816.724
9791.08	186.724
9795.97	-741.776
9800.85	-663.776
9805.74	-781.276
9810.63	-471.276
9815.51	-381.776
[truncated: 49 more rows]

## Sheet: YCW-H+Fe(Ⅱ)
Gauss	ESR intensity		Raw data	YCW-H + Fe(II)
54.8852	8615.59
59.7704	8150.09
64.6556	8040.09
69.5408	7059.09
74.426	6704.59
79.3112	7649.59
84.1964	7706.09
89.0816	6785.59
93.9668	6309.09
98.852	6772.09
103.737	7643.09
108.622	7578.09
113.508	6125.09
118.393	5096.59
123.278	4943.59
128.163	5797.09
133.048	6049.09
137.934	6541.09
142.819	6369.59
147.704	5244.09
152.589	4985.59
157.474	5446.59
162.36	6603.59
167.245	6445.59
172.13	5191.59
177.015	5026.59
181.9	4904.59
186.786	3712.59
191.671	2870.59
196.556	2563.09
201.441	2251.09
206.326	2793.59
211.212	2858.59
216.097	2894.09
220.982	2932.59
225.867	3293.09
230.752	2626.59
235.638	2169.09
240.523	2505.09
245.408	3010.59
250.293	3479.59
255.178	2298.09
260.064	818.086
264.949	407.086
269.834	880.086
274.719	886.586
279.604	616.086
284.489	612.586
289.375	525.586
294.26	-101.414
299.145	-105.914
304.03	-82.9141
308.915	208.586
313.801	836.586
318.686	872.586
323.571	929.586
328.456	1626.09
333.341	837.086
338.227	-337.414
343.112	-1821.91
347.997	-2175.41
352.882	-2237.91
357.767	-2198.91
362.653	-2511.91
367.538	-2703.91
372.423	-1942.91
377.308	-2131.91
382.193	-2772.41
387.079	-3539.91
391.964	-3568.91
396.849	-2792.41
401.734	-2153.91
406.619	-2635.41
411.505	-3404.41
416.39	-3559.91
421.275	-2631.91
426.16	-2532.41
431.045	-3318.91
435.931	-4195.91
440.816	-5254.91
445.701	-5247.91
450.586	-5284.41
455.471	-5173.91
460.357	-5030.91
465.242	-4739.41
470.127	-4525.91
475.012	-4356.91
479.897	-4696.91
484.783	-5106.41
489.668	-5877.41
494.553	-5564.41
499.438	-5845.41
504.323	-5695.41
509.209	-5420.41
514.094	-5960.41
518.979	-7451.41
523.864	-8175.91
528.749	-8060.91
533.635	-8334.91
538.52	-7800.91
543.405	-7805.41
548.29	-8581.41
553.175	-8894.41
558.061	-9094.41
562.946	-9756.41
567.831	-9841.41
572.716	-9624.41
577.601	-9662.91
582.487	-10243.9
587.372	-10218.4
592.257	-9849.91
597.142	-10490.4
602.027	-11074.9
606.913	-11026.4
611.798	-10412.4
616.683	-10004.4
621.568	-10466.9
626.453	-11014.9
631.339	-11429.4
636.224	-10883.9
641.109	-11466.9
645.994	-11954.4
650.879	-11510.4
655.765	-11911.9
660.65	-12116.4
665.535	-12067.4
670.42	-12111.9
675.305	-13031.4
680.191	-13127.9
685.076	-12295.4
689.961	-11946.4
694.846	-12341.4
699.731	-11873.9
704.617	-10705.4
709.502	-9397.91
714.387	-9042.41
719.272	-8496.91
724.157	-8171.91
729.043	-8991.41
733.928	-8960.41
738.813	-9027.91
743.698	-9369.91
748.583	-9637.41
753.468	-8713.41
758.354	-8051.41
763.239	-8670.91
768.124	-8885.41
773.009	-8807.41
777.894	-7734.91
782.78	-7112.41
787.665	-7562.91
792.55	-8235.91
797.435	-8476.41
802.32	-9029.91
807.206	-9842.41
812.091	-10553.9
816.976	-11598.9
821.861	-10999.9
826.746	-10097.9
831.632	-9548.41
836.517	-10307.9
841.402	-10708.4
846.287	-10769.9
851.172	-10956.9
856.058	-10641.9
860.943	-10803.4
865.828	-10682.9
870.713	-10672.4
875.598	-10817.4
880.484	-10602.9
885.369	-10891.4
890.254	-11279.9
895.139	-11933.9
900.024	-12213.4
904.91	-11869.4
909.795	-12003.9
914.68	-11510.9
919.565	-11212.4
924.45	-11110.9
929.336	-11238.9
934.221	-12120.4
939.106	-12000.9
943.991	-11685.9
948.876	-11840.4
953.762	-12555.9
958.647	-12128.9
963.532	-11095.9
968.417	-11006.4
973.302	-11221.4
978.188	-11536.4
983.073	-11941.9
987.958	-12006.4
992.843	-11915.9
997.728	-11417.4
1002.61	-11733.9
1007.5	-11718.4
1012.38	-11993.4
1017.27	-12019.9
1022.15	-12370.4
1027.04	-11659.4
1031.92	-11398.4
1036.81	-10355.4
1041.7	-9775.41
1046.58	-10263.4
1051.47	-9498.41
1056.35	-9114.91
1061.24	-8880.41
1066.12	-8784.91
1071.01	-9248.41
1075.89	-10276.4
1080.78	-10622.9
1085.66	-10089.4
1090.55	-9342.91
1095.43	-9475.41
1100.32	-9894.41
1105.2	-9731.41
1110.09	-9341.41
1114.97	-8687.91
1119.86	-8839.91
1124.74	-9417.91
1129.63	-9674.91
1134.51	-9647.41
1139.4	-9097.91
1144.28	-9138.91
1149.17	-8727.91
1154.05	-7741.91
1158.94	-7417.91
1163.83	-7180.41
1168.71	-6653.91
1173.6	-6067.91
1178.48	-6199.41
1183.37	-5989.91
1188.25	-4916.91
1193.14	-3464.91
1198.02	-2459.91
1202.91	-2031.41
1207.79	-1347.91
1212.68	14.5859
1217.56	135.086
1222.45	113.086
1227.33	209.086
1232.22	28.0859
1237.1	536.086
1241.99	1284.59
1246.87	1453.09
1251.76	2422.09
1256.64	4430.59
1261.53	5231.59
1266.41	5686.59
1271.3	6088.59
1276.18	6435.59
1281.07	7341.59
1285.96	8292.09
1290.84	9074.59
1295.73	9616.09
1300.61	9587.09
1305.5	9474.09
1310.38	10137.1
1315.27	11141.1
1320.15	11883.1
1325.04	13290.1
1329.92	14508.1
1334.81	14852.1
1339.69	15115.6
1344.58	15693.6
1349.46	15844.1
1354.35	16814.1
1359.23	18233.6
1364.12	19366.6
1369	20267.1
1373.89	20908.6
1378.77	21670.6
1383.66	22893.1
1388.54	23768.1
1393.43	24601.6
1398.31	25902.1
1403.2	28257.6
1408.09	29883.6
1412.97	30961.1
1417.86	31512.6
1422.74	32931.1
1427.63	34984.6
1432.51	36580.6
1437.4	38232.1
1442.28	40171.1
1447.17	43351.6
1452.05	45523.6
1456.94	46969.1
1461.82	48196.6
1466.71	50679.1
1471.59	53753.6
1476.48	57912.6
1481.36	61900.6
1486.25	65670.1
1491.13	70276.1
1496.02	76807.1
1500.9	83472.6
1505.79	91800.1
1510.67	100262
1515.56	109990
1520.44	121119
1525.33	132980
1530.21	147274
1535.1	164129
1539.99	182581
1544.87	200563
1549.76	217764
1554.64	233084
1559.53	242882
1564.41	244664
1569.3	227924
1574.18	184619
1579.07	119547
1583.95	47559.1
1588.84	-16589.9
1593.72	-66365.9
1598.61	-99728.4
1603.49	-119962
1608.38	-131451
1613.26	-135160
1618.15	-133683
1623.03	-129873
1627.92	-124538
1632.8	-119026
1637.69	-113515
1642.57	-107181
1647.46	-100881
1652.34	-95200.9
1657.23	-89964.4
1662.12	-84593.4
1667	-80042.9
1671.89	-76439.4
1676.77	-71927.4
1681.66	-68114.9
1686.54	-64527.4
1691.43	-61661.9
1696.31	-58700.9
1701.2	-57146.9
1706.08	-54979.4
1710.97	-52900.4
1715.85	-50983.4
1720.74	-48892.4
1725.62	-47086.4
1730.51	-44740.9
1735.39	-42207.9
1740.28	-40704.9
1745.16	-39200.9
1750.05	-38070.9
1754.93	-37012.4
1759.82	-35580.4
1764.7	-33166.4
1769.59	-30858.9
1774.47	-30161.4
1779.36	-29812.9
1784.25	-28005.9
1789.13	-25935.4
1794.02	-25463.9
1798.9	-24704.9
1803.79	-23985.4
1808.67	-22968.9
1813.56	-22561.9
1818.44	-22277.9
1823.33	-21463.4
1828.21	-20329.9
1833.1	-19743.4
1837.98	-19077.4
1842.87	-18390.9
1847.75	-16770.4
1852.64	-15585.9
1857.52	-15452.4
1862.41	-15316.9
1867.29	-13996.4
1872.18	-14109.4
1877.06	-13544.4
1881.95	-13444.9
1886.83	-13026.4
1891.72	-11876.9
1896.6	-11347.9
1901.49	-10650.4
1906.38	-10175.9
1911.26	-10380.9
1916.15	-10439.4
1921.03	-9606.41
1925.92	-8805.91
1930.8	-8034.91
1935.69	-7858.91
1940.57	-8335.91
1945.46	-7898.91
1950.34	-7994.41
1955.23	-8089.41
1960.11	-7384.91
1965	-7236.91
1969.88	-7668.91
1974.77	-6700.91
1979.65	-5463.91
1984.54	-4318.91
1989.42	-4960.41
1994.31	-4454.41
1999.19	-3345.41
2004.08	-3494.41
2008.96	-4106.41
2013.85	-3999.41
2018.73	-3592.91
2023.62	-2816.91
2028.51	-1529.91
2033.39	-705.914
2038.28	-679.914
2043.16	-569.914
2048.05	-345.414
2052.93	-163.914
2057.82	-304.914
2062.7	-738.914
2067.59	-651.914
2072.47	-601.414
2077.36	-106.414
2082.24	330.086
2087.13	499.086
2092.01	785.586
2096.9	1329.09
2101.78	1960.09
2106.67	1616.09
2111.55	2189.59
2116.44	1580.09
2121.32	1940.09
2126.21	1740.09
2131.09	1716.59
2135.98	2038.09
2140.86	2545.09
2145.75	2519.59
2150.64	2436.59
2155.52	2443.59
2160.41	3040.59
2165.29	3675.09
2170.18	3213.09
2175.06	2827.09
2179.95	1694.09
2184.83	1699.09
2189.72	2838.59
2194.6	3807.59
2199.49	4143.09
2204.37	4609.09
2209.26	4828.59
2214.14	4261.59
2219.03	3901.59
2223.91	4563.09
2228.8	4908.09
2233.68	4239.09
2238.57	3939.59
2243.45	4244.09
2248.34	5144.59
2253.22	5544.09
2258.11	5977.09
2262.99	6670.09
2267.88	7320.09
2272.77	6739.59
2277.65	5859.09
2282.54	4822.09
2287.42	5200.09
2292.31	6012.59
2297.19	7904.09
2302.08	8411.09
2306.96	7851.59
2311.85	7622.09
2316.73	7147.09
2321.62	6060.09
2326.5	6188.09
2331.39	6877.59
2336.27	7285.59
2341.16	7171.59
2346.04	6801.59
2350.93	6678.59
2355.81	6861.09
2360.7	6909.09
2365.58	7391.09
2370.47	7377.59
2375.35	7708.59
2380.24	7666.59
2385.12	7787.09
2390.01	8484.59
2394.89	8345.09
2399.78	8163.09
2404.67	8164.59
2409.55	9103.59
2414.44	9467.59
2419.32	9572.59
2424.21	8672.09
2429.09	8422.09
2433.98	7950.09
2438.86	8062.59
2443.75	8821.09
2448.63	8849.59
2453.52	8602.59
2458.4	8992.59
2463.29	10111.1
2468.17	9448.59
2473.06	8965.59
2477.94	8051.09
2482.83	8131.59
2487.71	8457.59
2492.6	8823.59
2497.48	8437.59
2502.37	7897.09
2507.25	7996.59
2512.14	7833.09
2517.02	8525.09
2521.91	8432.59
2526.8	9022.09
2531.68	9756.09
2536.57	9792.59
2541.45	9761.59
2546.34	10109.1
2551.22	10154.6
2556.11	10280.6
2560.99	10940.1
2565.88	10372.1
2570.76	9499.59
2575.65	9693.09
2580.53	9983.59
2585.42	9575.09
2590.3	10122.1
2595.19	10262.6
2600.07	10851.6
2604.96	10980.1
2609.84	10647.6
2614.73	11434.1
2619.61	10833.6
2624.5	9821.09
2629.38	9352.59
2634.27	9664.09
2639.15	11069.1
2644.04	11604.6
2648.93	11543.1
2653.81	11805.6
2658.7	11405.6
2663.58	12093.1
2668.47	12105.6
2673.35	11791.6
2678.24	11214.1
2683.12	10915.1
2688.01	10904.6
2692.89	11340.1
2697.78	12624.1
2702.66	13168.1
2707.55	12997.1
2712.43	12580.1
2717.32	12602.6
2722.2	12325.1
2727.09	10950.1
2731.97	11156.1
2736.86	11948.6
2741.74	11978.1
2746.63	11847.1
2751.51	12713.1
2756.4	12515.6
2761.28	11764.6
2766.17	12058.1
2771.06	12250.1
2775.94	12914.1
2780.83	13237.6
2785.71	13151.6
2790.6	13397.1
2795.48	13830.1
2800.37	14206.6
2805.25	14001.1
2810.14	13435.1
2815.02	12663.1
2819.91	12584.6
2824.79	12570.6
2829.68	13415.1
2834.56	12875.6
2839.45	13186.1
2844.33	13231.1
2849.22	13454.6
2854.1	14279.6
2858.99	14224.6
2863.87	14022.6
2868.76	14017.1
2873.64	13489.6
2878.53	14214.6
2883.41	14770.6
2888.3	15168.6
2893.19	15662.6
2898.07	15960.1
2902.96	15716.1
2907.84	15020.1
2912.73	14962.6
2917.61	14973.1
2922.5	14898.1
2927.38	14417.6
2932.27	14229.6
2937.15	14376.6
2942.04	14546.1
2946.92	15174.1
2951.81	15643.1
2956.69	15458.1
2961.58	16043.6
2966.46	16391.6
2971.35	16266.6
2976.23	16398.6
2981.12	16008.6
2986	16261.6
2990.89	16648.6
2995.77	16050.1
3000.66	16431.6
3005.54	17019.1
3010.43	17330.1
3015.32	16791.6
3020.2	16731.1
3025.09	16795.6
3029.97	17365.1
3034.86	17391.6
3039.74	16972.6
3044.63	16716.1
3049.51	18032.1
3054.4	20206.6
3059.28	21376.1
3064.17	21942.1
3069.05	22603.6
3073.94	23442.1
3078.82	24558.6
3083.71	25445.1
3088.59	26458.6
3093.48	28662.1
3098.36	30712.1
3103.25	31468.6
3108.13	33233.6
3113.02	35549.1
3117.9	36613.6
3122.79	33891.1
3127.67	26228.1
3132.56	17357.1
3137.45	12149.6
3142.33	12572.6
3147.22	17014.1
3152.1	21851.6
3156.99	25271.1
3161.87	27597.1
3166.76	27796.6
3171.64	26236.1
3176.53	25087.6
3181.41	23470.1
3186.3	20551.1
3191.18	17138.6
3196.07	13592.1
3200.95	11722.1
3205.84	12288.6
3210.72	12597.6
3215.61	10392.1
3220.49	5534.09
3225.38	3004.59
3230.26	3689.59
3235.15	7436.09
3240.03	13136.6
3244.92	17891.6
3249.8	19938.6
3254.69	18789.6
3259.57	15719.6
3264.46	12895.1
3269.35	10760.6
3274.23	8877.09
3279.12	6312.09
3284	4415.59
3288.89	3109.59
3293.77	2079.59
3298.66	2341.09
3303.54	3255.09
3308.43	2389.59
3313.31	-98.9141
3318.2	-2084.41
3323.08	-1187.41
3327.97	3225.09
3332.85	8501.59
3337.74	14037.1
3342.62	19199.6
3347.51	26211.1
3352.39	40729.6
3357.28	76691.6
3362.16	103807
3367.05	33569.6
3371.93	-47066.9
3376.82	-65227.4
3381.7	-50498.4
3386.59	-31117.4
3391.48	-17475.9
3396.36	-9435.91
3401.25	-5248.41
3406.13	-4873.91
3411.02	-7669.91
3415.9	-7749.41
3420.79	-6014.91
3425.67	-3436.41
3430.56	653.586
3435.44	3191.59
3440.33	4581.59
3445.21	4089.09
3450.1	3488.09
3454.98	2027.09
3459.87	192.586
3464.75	-1952.41
3469.64	-3920.91
3474.52	-7396.91
3479.41	-10552.4
3484.29	-11954.9
3489.18	-13855.4
3494.06	-15711.9
3498.95	-17240.9
3503.83	-19700.9
3508.72	-23335.9
3513.61	-27044.4
3518.49	-27503.4
3523.38	-26033.9
3528.26	-23996.4
3533.15	-20424.4
3538.03	-17818.4
3542.92	-16955.4
3547.8	-16031.4
3552.69	-15357.9
3557.57	-14547.9
3562.46	-13806.9
3567.34	-12936.9
3572.23	-13393.9
3577.11	-13503.9
3582	-13333.4
3586.88	-13696.9
3591.77	-13638.4
3596.65	-15167.4
3601.54	-16982.4
3606.42	-20222.4
3611.31	-23839.4
3616.19	-25546.9
3621.08	-26674.9
3625.96	-27754.9
3630.85	-28082.4
3635.74	-27386.4
3640.62	-26809.4
3645.51	-26721.4
3650.39	-25326.4
3655.28	-23560.9
3660.16	-23664.9
3665.05	-24085.4
3669.93	-23943.9
3674.82	-23026.4
3679.7	-21674.4
3684.59	-20861.9
3689.47	-20443.4
3694.36	-20202.9
3699.24	-20114.9
3704.13	-20073.9
3709.01	-19474.4
3713.9	-18988.4
3718.78	-19332.9
3723.67	-18773.4
3728.55	-18009.9
3733.44	-18805.4
3738.32	-18773.9
3743.21	-18942.9
3748.09	-19378.9
3752.98	-18827.4
3757.87	-17967.9
3762.75	-18039.9
3767.64	-17386.9
3772.52	-17299.9
3777.41	-17678.9
3782.29	-17508.4
3787.18	-17387.4
3792.06	-17859.4
3796.95	-17631.4
3801.83	-17365.9
3806.72	-17261.9
3811.6	-17681.4
3816.49	-17716.4
3821.37	-17722.9
3826.26	-17678.4
3831.14	-16418.4
3836.03	-15881.9
3840.91	-15929.4
3845.8	-15588.9
3850.68	-15524.9
3855.57	-15556.9
3860.45	-15081.4
3865.34	-15207.9
3870.22	-15783.9
3875.11	-15857.4
3880	-14551.4
3884.88	-14839.4
3889.77	-15527.4
3894.65	-15229.4
3899.54	-15270.4
3904.42	-16363.9
3909.31	-15798.4
3914.19	-14883.9
3919.08	-14631.9
3923.96	-13554.9
3928.85	-12280.4
3933.73	-12160.4
3938.62	-12763.9
3943.5	-12379.4
3948.39	-12189.9
3953.27	-12357.4
3958.16	-11926.4
3963.04	-12050.9
3967.93	-12221.4
3972.81	-12304.4
3977.7	-12613.9
3982.58	-12863.9
3987.47	-12443.9
3992.35	-11874.4
3997.24	-10989.9
4002.13	-11393.9
4007.01	-11798.4
4011.9	-12161.4
4016.78	-12892.4
4021.67	-12390.9
4026.55	-12553.9
4031.44	-12755.4
4036.32	-11864.4
4041.21	-11805.4
4046.09	-12124.9
4050.98	-11980.4
4055.86	-11065.9
4060.75	-10192.9
4065.63	-9856.91
4070.52	-9677.91
4075.4	-9187.91
4080.29	-9103.91
4085.17	-9674.91
4090.06	-10207.4
4094.94	-9895.91
4099.83	-9496.41
4104.71	-9086.91
4109.6	-9771.91
4114.48	-10690.9
4119.37	-10541.9
4124.26	-10378.9
4129.14	-10283.9
4134.03	-9681.91
4138.91	-9355.91
4143.8	-9985.41
4148.68	-10310.4
4153.57	-10311.4
4158.45	-10033.4
4163.34	-9953.41
4168.22	-9766.91
4173.11	-9525.41
4177.99	-8445.41
4182.88	-7441.41
4187.76	-7927.41
4192.65	-8836.41
4197.53	-9185.91
4202.42	-9455.41
4207.3	-10078.9
4212.19	-10310.4
4217.07	-9940.91
4221.96	-9505.41
4226.84	-9573.41
4231.73	-9705.41
4236.61	-8885.41
4241.5	-8695.41
4246.38	-9016.41
4251.27	-9008.41
4256.16	-9307.91
4261.04	-9575.91
4265.93	-8828.41
4270.81	-8742.91
4275.7	-8219.91
4280.58	-7633.91
4285.47	-7442.91
4290.35	-8282.91
4295.24	-9074.91
4300.12	-8558.41
4305.01	-8840.91
4309.89	-9437.91
4314.78	-9589.91
4319.66	-9559.91
4324.55	-9623.91
4329.43	-9237.41
4334.32	-9171.91
4339.2	-8348.41
4344.09	-7993.41
4348.97	-8991.41
4353.86	-9187.91
4358.74	-8920.41
4363.63	-8573.41
4368.51	-7999.41
4373.4	-7977.41
4378.29	-8462.91
4383.17	-8593.91
4388.06	-9267.91
4392.94	-8930.91
4397.83	-8669.91
4402.71	-8812.91
4407.6	-8521.41
4412.48	-8098.41
4417.37	-7822.91
4422.25	-7507.91
4427.14	-7261.91
4432.02	-7241.41
4436.91	-6639.41
4441.79	-6604.41
4446.68	-7587.91
4451.56	-7815.91
4456.45	-7126.91
4461.33	-7484.41
4466.22	-8085.41
4471.1	-8543.41
4475.99	-8153.91
4480.87	-7748.91
4485.76	-7413.41
4490.64	-7032.91
4495.53	-7387.91
4500.42	-7319.91
4505.3	-7353.41
4510.19	-7615.91
4515.07	-7115.41
4519.96	-7151.41
4524.84	-7444.91
4529.73	-7476.41
4534.61	-7970.91
4539.5	-7778.91
4544.38	-7412.41
4549.27	-6974.91
4554.15	-6829.41
4559.04	-6686.91
4563.92	-6571.91
4568.81	-7307.41
4573.69	-7979.41
4578.58	-7668.91
4583.46	-6855.91
4588.35	-6314.91
4593.23	-6147.91
4598.12	-5651.41
4603	-5948.91
4607.89	-6713.41
4612.77	-6359.41
4617.66	-6443.41
4622.55	-7135.91
4627.43	-7077.41
4632.32	-5939.91
4637.2	-5756.91
4642.09	-5463.91
4646.97	-6301.41
4651.86	-6513.91
4656.74	-6395.41
4661.63	-6156.41
4666.51	-7191.41
4671.4	-7764.91
4676.28	-5695.91
4681.17	-4816.41
4686.05	-4219.91
4690.94	-4163.91
4695.82	-3921.91
4700.71	-4618.91
4705.59	-4779.41
4710.48	-5287.91
4715.36	-5820.91
4720.25	-5684.41
4725.13	-6384.91
4730.02	-6740.41
4734.9	-5896.41
4739.79	-5281.91
4744.68	-5229.41
4749.56	-5261.91
4754.45	-5954.91
4759.33	-6214.41
4764.22	-6369.41
4769.1	-6793.41
4773.99	-6594.41
4778.87	-6009.41
4783.76	-5437.91
4788.64	-5067.41
4793.53	-5104.91
4798.41	-5405.91
4803.3	-5500.41
4808.18	-5773.41
4813.07	-6292.41
4817.95	-6444.91
4822.84	-6595.41
4827.72	-5967.41
4832.61	-6270.41
4837.49	-7334.91
4842.38	-7408.41
4847.26	-6928.91
4852.15	-6147.91
4857.03	-5921.41
4861.92	-6414.91
4866.81	-6192.91
4871.69	-5884.41
4876.58	-5217.91
4881.46	-5436.91
4886.35	-6282.41
4891.23	-7108.91
4896.12	-7127.91
4901	-6869.91
4905.89	-6811.91
4910.77	-7092.41
4915.66	-6832.91
4920.54	-6502.41
4925.43	-6386.41
4930.31	-5653.91
4935.2	-5441.91
4940.08	-5000.91
4944.97	-4913.41
4949.85	-4484.91
4954.74	-4158.41
4959.62	-4717.91
4964.51	-4757.41
4969.39	-4283.91
4974.28	-4157.91
4979.16	-4469.41
4984.05	-4585.91
4988.94	-4603.41
4993.82	-5281.91
4998.71	-6129.91
5003.59	-6191.91
5008.48	-5486.41
5013.36	-4919.41
5018.25	-4970.91
5023.13	-4671.91
5028.02	-4160.91
5032.9	-4311.41
5037.79	-4803.41
5042.67	-5644.91
5047.56	-5701.91
5052.44	-4971.41
5057.33	-5026.91
5062.21	-4923.91
5067.1	-4688.91
5071.98	-4414.41
5076.87	-5180.41
5081.75	-5748.41
5086.64	-6414.91
5091.52	-6663.91
5096.41	-6622.41
5101.29	-5563.41
5106.18	-3886.91
5111.06	-3374.41
5115.95	-3686.91
5120.84	-4692.41
5125.72	-5535.41
5130.61	-5156.41
5135.49	-4695.91
5140.38	-5091.91
5145.26	-5329.91
5150.15	-4769.91
5155.03	-3469.91
5159.92	-4416.41
5164.8	-4836.41
5169.69	-5144.91
5174.57	-5518.41
5179.46	-5627.41
5184.34	-5274.41
5189.23	-5483.91
5194.11	-4827.91
5199	-5036.91
5203.88	-5211.41
5208.77	-5433.41
5213.65	-5523.91
5218.54	-5754.91
5223.42	-5193.41
5228.31	-5049.91
5233.19	-5053.91
5238.08	-4398.41
5242.97	-4060.41
5247.85	-3853.91
5252.74	-4475.91
5257.62	-5073.41
5262.51	-4437.41
5267.39	-3583.91
5272.28	-3746.41
5277.16	-4942.91
5282.05	-5333.91
5286.93	-5085.41
5291.82	-3985.91
5296.7	-3233.41
5301.59	-3082.41
5306.47	-2323.91
5311.36	-2492.41
5316.24	-2870.41
5321.13	-3477.41
5326.01	-3663.41
5330.9	-4481.41
5335.78	-3760.41
5340.67	-3183.41
5345.55	-3457.41
5350.44	-2911.41
5355.32	-3061.41
5360.21	-3750.41
5365.1	-3714.91
5369.98	-3434.41
5374.87	-3310.41
5379.75	-3099.91
5384.64	-3200.91
5389.52	-3986.41
5394.41	-4246.41
5399.29	-3613.41
5404.18	-3182.41
5409.06	-3324.41
5413.95	-3306.91
5418.83	-3134.41
5423.72	-3130.41
5428.6	-2462.91
5433.49	-3198.41
5438.37	-3527.41
5443.26	-3095.41
5448.14	-3118.91
5453.03	-3621.41
5457.91	-3840.91
5462.8	-3877.41
5467.68	-3252.91
5472.57	-4101.41
5477.45	-3875.91
5482.34	-3286.91
5487.23	-2837.91
5492.11	-3635.41
5497	-3221.91
5501.88	-2702.91
5506.77	-1962.91
5511.65	-1973.91
5516.54	-2592.41
5521.42	-2864.91
5526.31	-3229.91
5531.19	-3880.91
5536.08	-3856.41
5540.96	-3743.41
5545.85	-3485.91
5550.73	-2805.41
5555.62	-2735.91
5560.5	-2182.91
5565.39	-2035.41
5570.27	-2088.41
5575.16	-2653.91
5580.04	-3072.41
5584.93	-2597.41
5589.81	-2274.91
5594.7	-2304.91
5599.58	-2736.91
5604.47	-2843.41
5609.36	-2661.91
5614.24	-3151.41
5619.13	-3033.41
5624.01	-3066.41
5628.9	-3011.41
5633.78	-2755.41
5638.67	-2007.91
5643.55	-1911.41
5648.44	-2382.41
5653.32	-2826.41
5658.21	-4359.41
5663.09	-4021.91
5667.98	-2721.91
5672.86	-2236.41
5677.75	-1891.41
5682.63	-1703.91
5687.52	-1809.41
5692.4	-1723.91
5697.29	-2186.41
5702.17	-3068.91
5707.06	-4105.91
5711.94	-4554.41
5716.83	-4397.41
5721.71	-4658.41
5726.6	-4046.91
5731.49	-3819.41
5736.37	-3657.41
5741.26	-3467.91
5746.14	-3032.41
5751.03	-2659.91
5755.91	-1800.91
5760.8	-1629.91
5765.68	-1497.91
5770.57	-2055.91
5775.45	-2826.41
5780.34	-3031.41
5785.22	-2831.91
5790.11	-2867.41
5794.99	-3245.41
5799.88	-2820.91
5804.76	-2346.41
5809.65	-1870.41
5814.53	-2153.91
5819.42	-3116.41
5824.3	-3644.41
5829.19	-4656.91
5834.07	-4317.41
5838.96	-3286.91
5843.84	-3100.41
5848.73	-2549.91
5853.62	-2585.41
5858.5	-2358.41
5863.39	-2004.91
5868.27	-1963.41
5873.16	-1627.41
5878.04	-2172.91
5882.93	-2220.41
5887.81	-1124.91
5892.7	-718.414
5897.58	-1728.41
5902.47	-1978.91
5907.35	-2379.41
5912.24	-3622.41
5917.12	-3720.91
5922.01	-2377.41
5926.89	-1440.91
5931.78	-1010.91
5936.66	-1606.91
5941.55	-1763.91
5946.43	-1610.91
5951.32	-1521.91
5956.2	-1705.91
5961.09	-1490.41
5965.97	-1649.91
5970.86	-1870.41
5975.74	-1429.41
5980.63	-1885.41
5985.52	-2447.91
5990.4	-2083.41
5995.29	-1599.91
6000.17	-1577.41
6005.06	-1367.41
6009.94	-1799.41
6014.83	-1563.91
6019.71	-1176.41
6024.6	-1311.91
6029.48	-1497.41
6034.37	-1645.91
6039.25	-1213.41
6044.14	-1209.91
6049.02	-1273.41
6053.91	-1916.41
6058.79	-1892.41
6063.68	-739.914
6068.56	10.0859
6073.45	-1283.41
6078.33	-1776.91
6083.22	-2370.91
6088.1	-2492.41
6092.99	-2241.91
6097.87	-2641.91
6102.76	-2402.41
6107.65	-1864.41
6112.53	-1398.41
6117.42	-1480.41
6122.3	-607.914
6127.19	-1188.91
6132.07	-1140.41
6136.96	-1460.91
6141.84	-1002.91
6146.73	-1084.41
6151.61	-1108.41
6156.5	-1224.91
6161.38	-1069.41
6166.27	-1311.41
6171.15	-2029.41
6176.04	-1673.91
6180.92	-1398.41
6185.81	-1263.41
6190.69	-2142.41
6195.58	-1155.91
6200.46	-533.914
6205.35	-808.914
6210.23	-1027.41
6215.12	-1627.91
6220	-2145.91
6224.89	-1564.41
6229.78	-1207.41
6234.66	-666.414
6239.55	-552.914
6244.43	-461.914
6249.32	68.5859
6254.2	-596.914
6259.09	-1257.91
6263.97	-1201.41
6268.86	-1718.91
6273.74	-1223.91
6278.63	-679.414
6283.51	-416.414
6288.4	-309.914
6293.28	-961.414
6298.17	-1339.91
6303.05	-1502.41
6307.94	-1800.91
6312.82	-964.414
6317.71	-335.414
6322.59	-271.914
6327.48	345.586
6332.36	-409.414
6337.25	-641.914
6342.13	-1018.91
6347.02	-1059.41
6351.91	-938.914
6356.79	-816.914
6361.68	-992.914
6366.56	-1600.41
6371.45	-1995.91
6376.33	-1002.41
6381.22	313.586
6386.1	-241.914
6390.99	-1457.91
6395.87	-1981.91
6400.76	-1362.41
6405.64	-342.414
6410.53	-247.914
6415.41	-1093.91
6420.3	-283.414
6425.18	600.586
6430.07	749.086
6434.95	614.586
6439.84	-592.914
6444.72	-1184.41
6449.61	-1263.41
6454.49	-672.914
6459.38	-824.914
6464.26	-1512.91
6469.15	-1708.91
6474.04	-1618.41
6478.92	-1842.91
6483.81	-1315.41
6488.69	-1158.91
6493.58	-458.414
6498.46	268.586
6503.35	447.586
6508.23	315.086
6513.12	-102.414
6518	-1591.41
6522.89	-2346.91
6527.77	-1841.91
6532.66	-1080.91
6537.54	-786.414
6542.43	38.0859
6547.31	414.586
6552.2	129.086
6557.08	-166.414
6561.97	180.086
6566.85	469.586
6571.74	375.086
6576.62	669.086
6581.51	662.086
6586.39	-576.414
6591.28	-1053.91
6596.17	-816.914
6601.05	-391.414
6605.94	192.086
6610.82	142.586
6615.71	425.586
6620.59	-400.914
6625.48	-842.414
6630.36	-794.414
6635.25	-323.414
6640.13	-26.4141
6645.02	-390.414
6649.9	-540.914
6654.79	-336.914
6659.67	-475.414
6664.56	-254.914
6669.44	-1133.41
6674.33	-1014.91
6679.21	-6.91406
6684.1	970.086
6688.98	662.086
6693.87	411.086
6698.75	-786.914
6703.64	-1641.91
6708.52	-1479.41
6713.41	-1034.41
6718.3	-373.414
6723.18	77.5859
6728.07	159.086
6732.95	307.086
6737.84	-482.914
6742.72	-311.414
6747.61	106.586
6752.49	578.586
6757.38	543.086
6762.26	-364.914
6767.15	-1116.91
6772.03	-1947.41
6776.92	-1531.91
6781.8	-701.414
6786.69	-595.914
6791.57	-214.414
6796.46	340.086
6801.34	231.586
6806.23	606.586
6811.11	601.086
6816	959.086
6820.88	541.586
6825.77	223.086
6830.65	128.586
6835.54	-786.914
6840.43	-1270.91
6845.31	-1556.41
6850.2	-1686.91
6855.08	-1202.91
6859.97	-876.914
6864.85	-745.414
6869.74	200.086
6874.62	982.586
6879.51	1155.09
6884.39	387.586
6889.28	-215.414
6894.16	-587.414
6899.05	31.5859
6903.93	-65.9141
6908.82	351.586
6913.7	931.086
6918.59	603.586
6923.47	219.086
6928.36	-700.414
6933.24	-898.914
6938.13	-664.414
6943.01	-569.914
6947.9	517.586
6952.78	403.586
6957.67	267.086
6962.55	-74.9141
6967.44	-222.414
6972.33	719.086
6977.21	946.586
6982.1	1060.09
6986.98	1098.09
6991.87	772.086
6996.75	222.586
7001.64	913.086
7006.52	1281.09
7011.41	467.586
7016.29	874.086
7021.18	1740.59
7026.06	1839.59
7030.95	1975.59
7035.83	2100.09
7040.72	1577.59
7045.6	374.086
7050.49	-33.4141
7055.37	1421.59
7060.26	1430.09
7065.14	805.086
7070.03	660.586
7074.91	603.586
7079.8	41.0859
7084.68	469.586
7089.57	1665.59
7094.46	1910.59
7099.34	1441.59
7104.23	852.086
7109.11	628.086
7114	218.586
7118.88	453.086
7123.77	1204.09
7128.65	1007.09
7133.54	1197.09
7138.42	857.086
7143.31	850.086
7148.19	1180.09
7153.08	1433.09
7157.96	505.086
7162.85	-420.414
7167.73	-567.414
7172.62	270.586
7177.5	1173.59
7182.39	1533.09
7187.27	1327.09
7192.16	1026.09
7197.04	1158.09
7201.93	1364.59
7206.81	2114.09
7211.7	1974.09
7216.59	1572.59
7221.47	1169.09
7226.36	351.086
7231.24	776.086
7236.13	966.086
7241.01	86.5859
7245.9	1099.09
7250.78	1551.09
7255.67	1514.59
7260.55	1351.09
7265.44	1232.09
7270.32	1058.59
7275.21	1866.09
7280.09	1929.09
7284.98	1360.09
7289.86	1901.59
7294.75	1641.09
7299.63	1421.09
7304.52	1688.59
7309.4	2079.09
7314.29	2094.09
7319.17	1418.09
7324.06	864.586
7328.94	662.586
7333.83	1160.09
7338.72	1427.59
7343.6	1751.59
7348.49	1930.59
7353.37	2086.09
7358.26	2128.59
7363.14	1450.09
7368.03	1151.09
7372.91	1081.09
7377.8	556.586
7382.68	962.086
7387.57	1426.09
7392.45	1266.59
7397.34	1619.09
7402.22	1583.59
7407.11	1935.09
7411.99	1711.09
7416.88	2091.09
7421.76	1628.09
7426.65	698.086
7431.53	767.086
7436.42	1270.09
7441.3	1870.09
7446.19	1235.59
7451.07	393.086
7455.96	1010.59
7460.85	903.586
7465.73	964.086
7470.62	1287.09
7475.5	2207.09
7480.39	1600.59
7485.27	1072.09
7490.16	935.086
7495.04	1785.59
7499.93	2218.59
7504.81	1510.59
7509.7	1101.09
7514.58	1456.59
7519.47	1903.59
7524.35	2444.59
7529.24	2215.09
7534.12	1204.09
7539.01	1826.59
7543.89	2444.09
7548.78	1937.09
7553.66	1016.59
7558.55	654.586
7563.43	1122.09
7568.32	921.586
7573.2	1833.59
7578.09	2205.59
7582.98	2030.59
7587.86	1681.59
7592.75	1642.09
7597.63	821.586
7602.52	1525.59
7607.4	1931.09
7612.29	2533.59
7617.17	2605.59
7622.06	2095.09
7626.94	1375.59
7631.83	1538.09
7636.71	1494.09
7641.6	1262.09
7646.48	815.586
7651.37	836.086
7656.25	705.086
7661.14	446.086
7666.02	912.586
7670.91	1307.09
7675.79	1768.59
7680.68	1394.59
7685.56	1783.59
7690.45	1173.59
7695.33	1567.09
7700.22	1846.59
7705.11	1803.09
7709.99	1605.59
7714.88	1127.59
7719.76	1336.09
7724.65	1408.59
7729.53	1348.59
7734.42	1253.59
7739.3	1638.59
7744.19	1733.09
7749.07	1902.59
7753.96	1917.59
7758.84	2091.59
7763.73	2057.59
7768.61	2028.59
7773.5	1129.59
7778.38	1570.59
7783.27	2210.09
7788.15	2700.09
7793.04	2294.59
7797.92	1036.09
7802.81	920.586
7807.69	1190.59
7812.58	1539.09
7817.46	2120.09
7822.35	2303.09
7827.23	2327.09
7832.12	2276.59
7837.01	2601.09
7841.89	2637.59
7846.78	2558.09
7851.66	2466.59
7856.55	2042.09
7861.43	2001.59
7866.32	2069.09
7871.2	3400.59
7876.09	3407.09
7880.97	3207.59
7885.86	3397.09
7890.74	1938.09
7895.63	1354.09
7900.51	1809.59
7905.4	2468.59
7910.28	2919.59
7915.17	3307.59
7920.05	2884.09
7924.94	2403.09
7929.82	1585.09
7934.71	1953.09
7939.59	2935.59
7944.48	3129.09
7949.36	3139.59
7954.25	3551.09
7959.14	3141.59
7964.02	2932.09
7968.91	3185.59
7973.79	2999.09
7978.68	2825.59
7983.56	2826.59
7988.45	2697.09
7993.33	2653.59
7998.22	2309.59
8003.1	1657.59
8007.99	2098.09
8012.87	2697.09
8017.76	3313.09
8022.64	2860.09
8027.53	2782.59
8032.41	1981.09
8037.3	2374.09
8042.18	2178.59
8047.07	2477.09
8051.95	2746.09
8056.84	2757.09
8061.72	3100.59
8066.61	3104.59
8071.49	2751.59
8076.38	2002.09
8081.27	2162.59
8086.15	2649.09
8091.04	3080.59
8095.92	3323.09
8100.81	3421.59
8105.69	3445.59
8110.58	3073.59
8115.46	2755.09
8120.35	3193.59
8125.23	3499.59
8130.12	3661.09
8135	3462.09
8139.89	3931.59
8144.77	3218.59
8149.66	1443.59
8154.54	1626.09
8159.43	2316.59
8164.31	2821.59
8169.2	3411.59
8174.08	3707.09
8178.97	3219.59
8183.85	2705.09
8188.74	2353.09
8193.62	2342.09
8198.51	2246.59
8203.4	2234.59
8208.28	2916.59
8213.17	3067.59
8218.05	3771.09
8222.94	4204.09
8227.82	4447.59
8232.71	4504.09
8237.59	3914.59
8242.48	3364.59
8247.36	3165.09
8252.25	3274.09
8257.13	2764.09
8262.02	2536.09
8266.9	3110.09
8271.79	3624.09
8276.67	3775.59
8281.56	3336.09
8286.44	2818.59
8291.33	3350.59
8296.21	3119.09
8301.1	3283.09
8305.98	3235.59
8310.87	3581.09
8315.75	3699.09
8320.64	3835.09
8325.53	3360.59
8330.41	3302.59
8335.3	2860.59
8340.18	2517.59
8345.07	2068.59
8349.95	2352.09
8354.84	2898.59
8359.72	2714.59
8364.61	2582.09
8369.49	2371.59
8374.38	2687.59
8379.26	3960.59
8384.15	4647.09
8389.03	4146.09
8393.92	3082.59
8398.8	2718.09
8403.69	3061.09
8408.57	3007.59
8413.46	3106.09
8418.34	3520.09
8423.23	4010.09
8428.11	4586.09
8433	4692.59
8437.88	4044.09
8442.77	4183.09
8447.66	3175.59
8452.54	2823.09
8457.43	2817.59
8462.31	3380.09
8467.2	3958.09
8472.08	3893.59
8476.97	3358.09
8481.85	3818.09
8486.74	3154.59
8491.62	2066.09
8496.51	1199.59
8501.39	1053.59
8506.28	2021.09
8511.16	2864.59
8516.05	2511.59
8520.93	2933.09
8525.82	2797.59
8530.7	2443.09
8535.59	2283.59
8540.47	2716.09
8545.36	2733.59
8550.24	1666.59
8555.13	1124.09
8560.01	1423.09
8564.9	2185.09
8569.79	2722.09
8574.67	2934.59
8579.56	2637.09
8584.44	2124.09
8589.33	3218.09
8594.21	3389.09
8599.1	2990.09
8603.98	2911.09
8608.87	3298.09
8613.75	3716.09
8618.64	2076.59
8623.52	1706.09
8628.41	1908.59
8633.29	2188.59
8638.18	2766.09
8643.06	3697.59
8647.95	4199.09
8652.83	4472.59
8657.72	4248.09
8662.6	4494.59
8667.49	4617.09
8672.37	3978.59
8677.26	4214.59
8682.14	4478.09
8687.03	4208.59
8691.91	4462.09
8696.8	4246.59
8701.69	4007.09
8706.57	4143.59
8711.46	4042.59
8716.34	3779.09
8721.23	4207.09
8726.11	3310.09
8731	2804.09
8735.88	2598.09
8740.77	3361.09
8745.65	3508.59
8750.54	3082.59
8755.42	3347.59
8760.31	3467.09
8765.19	3051.09
8770.08	2854.09
8774.96	3717.09
8779.85	4637.59
8784.73	5085.59
8789.62	4356.59
8794.5	3866.59
8799.39	3545.09
8804.27	3334.59
8809.16	3730.09
8814.04	4542.09
8818.93	4582.59
8823.82	4089.59
8828.7	3048.59
8833.59	3581.59
8838.47	3783.59
8843.36	3981.59
8848.24	4591.09
8853.13	4653.59
8858.01	4223.59
8862.9	3894.09
8867.78	3465.59
8872.67	3626.59
8877.55	4232.59
8882.44	4019.09
8887.32	3109.59
8892.21	3104.09
8897.09	3240.59
8901.98	3745.09
8906.86	3997.09
8911.75	4377.59
8916.63	4560.09
8921.52	4896.09
8926.4	4696.59
8931.29	4567.59
8936.17	4172.59
8941.06	4045.09
8945.95	3770.59
8950.83	3499.59
8955.72	4196.59
8960.6	5266.09
8965.49	5061.59
8970.37	4648.09
8975.26	4077.59
8980.14	4597.59
8985.03	4782.09
8989.91	5038.09
8994.8	4560.59
8999.68	4066.59
9004.57	4180.59
9009.45	4950.59
9014.34	4984.09
9019.22	4456.59
9024.11	4124.09
9028.99	3615.59
9033.88	3810.09
9038.76	4136.59
9043.65	4065.09
9048.53	4152.09
9053.42	3591.59
9058.3	2941.09
9063.19	2395.59
9068.08	2426.59
9072.96	3279.09
9077.85	4261.09
9082.73	5374.09
9087.62	5316.09
9092.5	4878.59
9097.39	4344.59
9102.27	3951.09
9107.16	3840.59
9112.04	4205.59
9116.93	4407.09
9121.81	4367.59
9126.7	4713.09
9131.58	4350.59
9136.47	3916.59
9141.35	4344.59
9146.24	5127.59
9151.12	5054.59
9156.01	5144.09
9160.89	5678.59
9165.78	5417.09
9170.66	4326.59
9175.55	3639.59
9180.43	3605.59
9185.32	4037.59
9190.21	2864.09
9195.09	2703.59
9199.98	2506.59
9204.86	2743.59
9209.75	3330.09
9214.63	3524.09
9219.52	2666.09
9224.4	2440.59
9229.29	3351.09
9234.17	3936.59
9239.06	4441.09
9243.94	4481.59
9248.83	4291.09
9253.71	3595.09
9258.6	3082.09
9263.48	3339.59
9268.37	3411.09
9273.25	3506.59
9278.14	3521.09
9283.02	4212.59
9287.91	5510.59
9292.79	5879.59
9297.68	5180.09
9302.56	4548.09
9307.45	4607.59
9312.34	4374.59
9317.22	3998.59
9322.11	3969.59
9326.99	4037.59
9331.88	3782.09
9336.76	4016.59
9341.65	4775.59
9346.53	4952.59
9351.42	4710.09
9356.3	4573.09
9361.19	4270.59
9366.07	4958.09
9370.96	5071.59
9375.84	4208.09
9380.73	4038.59
9385.61	3848.09
9390.5	4164.59
9395.38	4734.59
9400.27	4686.09
9405.15	4454.59
9410.04	4499.59
9414.92	4278.09
9419.81	3699.59
9424.69	2984.59
9429.58	2936.09
9434.47	3551.09
9439.35	4179.09
9444.24	3830.59
9449.12	3219.09
9454.01	3214.09
9458.89	4196.59
9463.78	5017.59
9468.66	4259.59
9473.55	3229.59
9478.43	3438.59
9483.32	3745.09
9488.2	4548.09
9493.09	5246.59
9497.97	5029.09
9502.86	4819.09
9507.74	5061.59
9512.63	5177.59
9517.51	4212.09
9522.4	4152.09
9527.28	4692.09
9532.17	4561.09
9537.05	4717.59
9541.94	5459.09
9546.82	5097.09
9551.71	4705.59
9556.6	4605.59
9561.48	4967.09
9566.37	4532.59
9571.25	3633.59
9576.14	3529.09
9581.02	4770.09
9585.91	5613.09
9590.79	5271.59
9595.68	4494.59
9600.56	4558.59
9605.45	5341.59
9610.33	5384.59
9615.22	5022.59
9620.1	4275.09
9624.99	4331.59
9629.87	5503.09
9634.76	4859.09
9639.64	4237.59
9644.53	4066.09
9649.41	3278.59
9654.3	2460.09
9659.18	2414.09
9664.07	2818.09
9668.95	3098.59
9673.84	3515.09
9678.72	3989.59
9683.61	4353.09
9688.5	4909.09
9693.38	6275.09
9698.27	6018.59
9703.15	4607.59
9708.04	3396.09
9712.92	4069.09
9717.81	4613.09
9722.69	4167.09
9727.58	3701.09
9732.46	3793.09
9737.35	3920.09
9742.23	4561.59
9747.12	5006.59
9752	5490.09
9756.89	4912.09
9761.77	4794.59
9766.66	5122.59
9771.54	5329.09
9776.43	5240.09
9781.31	4855.09
9786.2	3895.09
9791.08	3765.09
9795.97	4149.59
9800.85	4294.59
9805.74	4048.09
9810.63	3533.09
9815.51	4095.59
[truncated: 49 more rows]

## Sheet: YCW-H+Fe(Ⅲ)
Gauss	ESR intensity		Raw data	YCW-H + Fe(III)
54.8852	32823.3
59.7704	32363.8
64.6556	31924.8
69.5408	31188.8
74.426	30849.3
79.3112	31080.3
84.1964	32518.8
89.0816	33000.3
93.9668	33501.8
98.852	34116.8
103.737	35439.8
108.622	35485.8
113.508	35460.8
118.393	36162.3
123.278	37245.3
128.163	37293.8
133.048	38005.8
137.934	38786.8
142.819	39276.3
147.704	39679.8
152.589	40094.3
157.474	40643.3
162.36	41678.3
167.245	41586.3
172.13	41743.3
177.015	43043.3
181.9	44170.3
186.786	44088.3
191.671	44236.3
196.556	44697.8
201.441	44678.8
206.326	44852.3
211.212	45661.3
216.097	46117.8
220.982	46874.3
225.867	47969.8
230.752	48119.3
235.638	47983.8
240.523	49162.8
245.408	49929.3
250.293	50392.3
255.178	50285.8
260.064	51268.8
264.949	51948.8
269.834	52289.8
274.719	52186.3
279.604	53001.8
284.489	54325.3
289.375	54907.3
294.26	55180.3
299.145	55577.8
304.03	55324.8
308.915	55174.3
313.801	55562.3
318.686	56709.3
323.571	57462.3
328.456	58354.8
333.341	58996.8
338.227	59341.3
343.112	59150.8
347.997	59935.3
352.882	61038.8
357.767	61409.8
362.653	61329.8
367.538	62357.8
372.423	63653.8
377.308	63424.8
382.193	62806.3
387.079	63820.8
391.964	63876.8
396.849	64165.3
401.734	64006.8
406.619	64046.3
411.505	65118.3
416.39	66007.8
421.275	67163.8
426.16	67403.3
431.045	67456.8
435.931	67780.8
440.816	67347.8
445.701	67619.8
450.586	68162.3
455.471	69659.8
460.357	70694.8
465.242	70550.3
470.127	70821.8
475.012	71574.8
479.897	72091.8
484.783	72569.3
489.668	73222.3
494.553	74186.3
499.438	74853.3
504.323	75531.3
509.209	76495.3
514.094	77066.3
518.979	76540.3
523.864	76355.8
528.749	76584.8
533.635	77192.8
538.52	77839.8
543.405	78824.3
548.29	80076.3
553.175	80737.3
558.061	80907.3
562.946	80991.3
567.831	80563.3
572.716	81080.3
577.601	82105.8
582.487	82938.8
587.372	83614.3
592.257	84688.8
597.142	84950.3
602.027	85327.8
606.913	85284.3
611.798	86340.3
616.683	88295.3
621.568	88673.8
626.453	89174.8
631.339	89483.3
636.224	91291.8
641.109	92540.8
645.994	93386.3
650.879	94151.3
655.765	94579.8
660.65	96722.3
665.535	99500.3
670.42	102278
675.305	105013
680.191	109928
685.076	117106
689.961	126255
694.846	137237
699.731	149176
704.617	162865
709.502	177606
714.387	190168
719.272	202319
724.157	212791
729.043	221630
733.928	228496
738.813	234569
743.698	240168
748.583	245152
753.468	249639
758.354	253656
763.239	256800
768.124	259880
773.009	261548
777.894	263413
782.78	264254
787.665	265206
792.55	266145
797.435	267412
802.32	268070
807.206	268820
812.091	268751
816.976	268118
821.861	267865
826.746	268363
831.632	268313
836.517	267338
841.402	266894
846.287	266388
851.172	266359
856.058	265893
860.943	265018
865.828	264076
870.713	263597
875.598	263674
880.484	262954
885.369	262087
890.254	261202
895.139	259477
900.024	257742
904.91	257386
909.795	257229
914.68	256606
919.565	255938
924.45	254748
929.336	253811
934.221	253125
939.106	252637
943.991	252473
948.876	251673
953.762	250396
958.647	250563
963.532	251036
968.417	250112
973.302	248900
978.188	248793
983.073	249257
987.958	249253
992.843	249147
997.728	248402
1002.61	247273
1007.5	247189
1012.38	246876
1017.27	246560
1022.15	246272
1027.04	246905
1031.92	247300
1036.81	246281
1041.7	245541
1046.58	245435
1051.47	244933
1056.35	245098
1061.24	245436
1066.12	244680
1071.01	244213
1075.89	243214
1080.78	242780
1085.66	242887
1090.55	243189
1095.43	243975
1100.32	243763
1105.2	243382
1110.09	243807
1114.97	244620
1119.86	245533
1124.74	247471
1129.63	249995
1134.51	253275
1139.4	257803
1144.28	262823
1149.17	267696
1154.05	274043
1158.94	280868
1163.83	287799
1168.71	294739
1173.6	301909
1178.48	308909
1183.37	315741
1188.25	323606
1193.14	332674
1198.02	341197
1202.91	348189
1207.79	356257
1212.68	364970
1217.56	374013
1222.45	383338
1227.33	393156
1232.22	402276
1237.1	412298
1241.99	422113
1246.87	432036
1251.76	441699
1256.64	451945
1261.53	462637
1266.41	473823
1271.3	484751
1276.18	496085
1281.07	507921
1285.96	520337
1290.84	532656
1295.73	545312
1300.61	558566
1305.5	570953
1310.38	583482
1315.27	597381
1320.15	611444
1325.04	625611
1329.92	640823
1334.81	656964
1339.69	672214
1344.58	687289
1349.46	702344
1354.35	720633
1359.23	738602
1364.12	756294
1369	774964
1373.89	795797
1378.77	816513
1383.66	837594
1388.54	859118
1393.43	881554
1398.31	904510
1403.2	929379
1408.09	955938
1412.97	983781
1417.86	1.01163e+06
1422.74	1.04195e+06
1427.63	1.07415e+06
1432.51	1.10702e+06
1437.4	1.14229e+06
1442.28	1.17966e+06
1447.17	1.22012e+06
1452.05	1.26516e+06
1456.94	1.31192e+06
1461.82	1.36163e+06
1466.71	1.41615e+06
1471.59	1.47615e+06
1476.48	1.54171e+06
1481.36	1.61373e+06
1486.25	1.6917e+06
1491.13	1.77783e+06
1496.02	1.8731e+06
1500.9	1.97855e+06
1505.79	2.09423e+06
1510.67	2.22256e+06
1515.56	2.36317e+06
1520.44	2.51547e+06
1525.33	2.67917e+06
1530.21	2.85327e+06
1535.1	3.03166e+06
1539.99	3.20954e+06
1544.87	3.37622e+06
1549.76	3.52256e+06
1554.64	3.62924e+06
1559.53	3.67255e+06
1564.41	3.61506e+06
1569.3	3.4013e+06
1574.18	2.98484e+06
1579.07	2.38152e+06
1583.95	1.67092e+06
1588.84	958950
1593.72	335811
1598.61	-149151
1603.49	-491749
1608.38	-717822
1613.26	-859866
1618.15	-949334
1623.03	-1.00591e+06
1627.92	-1.04433e+06
1632.8	-1.07085e+06
1637.69	-1.08837e+06
1642.57	-1.09894e+06
1647.46	-1.10367e+06
1652.34	-1.10459e+06
1657.23	-1.10115e+06
1662.12	-1.09379e+06
1667	-1.083e+06
1671.89	-1.06812e+06
1676.77	-1.05042e+06
1681.66	-1.03016e+06
1686.54	-1.00861e+06
1691.43	-985798
1696.31	-961508
1701.2	-936098
1706.08	-909676
1710.97	-883396
1715.85	-856238
1720.74	-827968
1725.62	-799506
1730.51	-771520
1735.39	-742948
1740.28	-715077
1745.16	-687703
1750.05	-660674
1754.93	-633925
1759.82	-606856
1764.7	-580147
1769.59	-554148
1774.47	-528800
1779.36	-504643
1784.25	-480382
1789.13	-456573
1794.02	-433664
1798.9	-411908
1803.79	-390310
1808.67	-368351
1813.56	-347959
1818.44	-328116
1823.33	-308048
1828.21	-289108
1833.1	-270747
1837.98	-253060
1842.87	-236123
1847.75	-220008
1852.64	-203791
1857.52	-188227
1862.41	-173149
1867.29	-157876
1872.18	-143362
1877.06	-130108
1881.95	-117429
1886.83	-104363
1891.72	-90855.2
1896.6	-78695.2
1901.49	-67692.7
1906.38	-55951.2
1911.26	-44423.2
1916.15	-33712.7
1921.03	-22400.7
1925.92	-11433.2
1930.8	-998.192
1935.69	8351.81
1940.57	17409.8
1945.46	26074.8
1950.34	35251.3
1955.23	44389.3
1960.11	53427.8
1965	61126.8
1969.88	68882.8
1974.77	76934.8
1979.65	84859.8
1984.54	92783.8
1989.42	99951.3
1994.31	107391
1999.19	114297
2004.08	120276
2008.96	126869
2013.85	133190
2018.73	139578
2023.62	145154
2028.51	151374
2033.39	157731
2038.28	164040
2043.16	169661
2048.05	175217
2052.93	180737
2057.82	186076
2062.7	191126
2067.59	196451
2072.47	200918
2077.36	205575
2082.24	210499
2087.13	215294
2092.01	219984
2096.9	225027
2101.78	229339
2106.67	232926
2111.55	236473
2116.44	240066
2121.32	244601
2126.21	248350
2131.09	252624
2135.98	257389
2140.86	261525
2145.75	265711
2150.64	269053
2155.52	272630
2160.41	276611
2165.29	280531
2170.18	284418
2175.06	286648
2179.95	289482
2184.83	293274
2189.72	297084
2194.6	301076
2199.49	304779
2204.37	308644
2209.26	312211
2214.14	314425
2219.03	317182
2223.91	320350
2228.8	323125
2233.68	325577
2238.57	328511
2243.45	331876
2248.34	336215
2253.22	340070
2258.11	342686
2262.99	345496
2267.88	348027
2272.77	349853
2277.65	352526
2282.54	355013
2287.42	357780
2292.31	360935
2297.19	364049
2302.08	366465
2306.96	368116
2311.85	369565
2316.73	371848
2321.62	374699
2326.5	377415
2331.39	379536
2336.27	382046
2341.16	384560
2346.04	387020
2350.93	389672
2355.81	391727
2360.7	393830
2365.58	396882
2370.47	398905
2375.35	400478
2380.24	402567
2385.12	404415
2390.01	406762
2394.89	409008
2399.78	410158
2404.67	412415
2409.55	415094
2414.44	416784
2419.32	418005
2424.21	419648
2429.09	422512
2433.98	424404
2438.86	425833
2443.75	427255
2448.63	429247
2453.52	430915
2458.4	433632
2463.29	436137
2468.17	436948
2473.06	437719
2477.94	439035
2482.83	440492
2487.71	442542
2492.6	444390
2497.48	446325
2502.37	447643
2507.25	449272
2512.14	450709
2517.02	452216
2521.91	453385
2526.8	455431
2531.68	457388
2536.57	459436
2541.45	460891
2546.34	461718
2551.22	462509
2556.11	464888
2560.99	467824
2565.88	469814
2570.76	469424
2575.65	469907
2580.53	470990
2585.42	471854
2590.3	473250
2595.19	474541
2600.07	477001
2604.96	477972
2609.84	478304
2614.73	479601
2619.61	480525
2624.5	481872
2629.38	482578
2634.27	483897
2639.15	485183
2644.04	486702
2648.93	488088
2653.81	489005
2658.7	489762
2663.58	491107
2668.47	492036
2673.35	492486
2678.24	493095
2683.12	493500
2688.01	494242
2692.89	494712
2697.78	495658
2702.66	497022
2707.55	497995
2712.43	498639
2717.32	499286
2722.2	499044
2727.09	499574
2731.97	500399
2736.86	500955
2741.74	500780
2746.63	500807
2751.51	501259
2756.4	502073
2761.28	503332
2766.17	503572
2771.06	504245
2775.94	504402
2780.83	504466
2785.71	505162
2790.6	505249
2795.48	505087
2800.37	505369
2805.25	505276
2810.14	504380
2815.02	504415
2819.91	504923
2824.79	505436
2829.68	506107
2834.56	505149
2839.45	504962
2844.33	504779
2849.22	504004
2854.1	503609
2858.99	504164
2863.87	503911
2868.76	502994
2873.64	502612
2878.53	503035
2883.41	502603
2888.3	501977
2893.19	501540
2898.07	500911
2902.96	500420
2907.84	499539
2912.73	498263
2917.61	496771
2922.5	494907
2927.38	494133
2932.27	493842
2937.15	492570
2942.04	490912
2946.92	489561
2951.81	489089
2956.69	487750
2961.58	486785
2966.46	484876
2971.35	482870
2976.23	481426
2981.12	479857
2986	478126
2990.89	475805
2995.77	473302
3000.66	470468
3005.54	468538
3010.43	467046
3015.32	465024
3020.2	462385
3025.09	460160
3029.97	458525
3034.86	457028
3039.74	454654
3044.63	451262
3049.51	448552
3054.4	447555
3059.28	446279
3064.17	443907
3069.05	441439
3073.94	440006
3078.82	438585
3083.71	436591
3088.59	434364
3093.48	431657
3098.36	429335
3103.25	427435
3108.13	424719
3113.02	421908
3117.9	417194
3122.79	410318
3127.67	401945
3132.56	394004
3137.45	387592
3142.33	384341
3147.22	384166
3152.1	384416
3156.99	383778
3161.87	381863
3166.76	378016
3171.64	373256
3176.53	368658
3181.41	363237
3186.3	356168
3191.18	350029
3196.07	343073
3200.95	337212
3205.84	332072
3210.72	327185
3215.61	320588
3220.49	314266
3225.38	309379
3230.26	305795
3235.15	302223
3240.03	299737
3244.92	296484
3249.8	292499
3254.69	286264
3259.57	278726
3264.46	270589
3269.35	262512
3274.23	254892
3279.12	246918
3284	238649
3288.89	230888
3293.77	223856
3298.66	216818
3303.54	209239
3308.43	201310
3313.31	192275
3318.2	184065
3323.08	177857
3327.97	173155
3332.85	169882
3337.74	169221
3342.62	173157
3347.51	188701
3352.39	219306
3357.28	253259
3362.16	224543
3367.05	83146.3
3371.93	-78345.2
3376.82	-165703
3381.7	-183781
3386.59	-173230
3391.48	-161623
3396.36	-156677
3401.25	-160048
3406.13	-171158
3411.02	-186084
3415.9	-200430
3420.79	-214355
3425.67	-227315
3430.56	-239186
3435.44	-251766
3440.33	-264043
3445.21	-276551
3450.1	-288956
3454.98	-301678
3459.87	-314243
3464.75	-326675
3469.64	-338688
3474.52	-349983
3479.41	-361465
3484.29	-371824
3489.18	-382334
3494.06	-392588
3498.95	-402471
3503.83	-412231
3508.72	-421844
3513.61	-430688
3518.49	-438700
3523.38	-444833
3528.26	-449032
3533.15	-452581
3538.03	-456758
3542.92	-461555
3547.8	-466276
3552.69	-470873
3557.57	-475169
3562.46	-479359
3567.34	-483045
3572.23	-488489
3577.11	-494004
3582	-498482
3586.88	-503236
3591.77	-507752
3596.65	-512596
3601.54	-517786
3606.42	-524803
3611.31	-530652
3616.19	-536111
3621.08	-541606
3625.96	-547274
3630.85	-552738
3635.74	-555689
3640.62	-558879
3645.51	-562081
3650.39	-563790
3655.28	-564951
3660.16	-567019
3665.05	-569700
3669.93	-572241
3674.82	-574252
3679.7	-576124
3684.59	-578242
3689.47	-580376
3694.36	-582320
3699.24	-584260
3704.13	-586537
3709.01	-587711
3713.9	-588393
3718.78	-589401
3723.67	-590762
3728.55	-592086
3733.44	-593984
3738.32	-594900
3743.21	-596668
3748.09	-598474
3752.98	-599574
3757.87	-600135
3762.75	-601839
3767.64	-603589
3772.52	-604869
3777.41	-605572
3782.29	-605589
3787.18	-605602
3792.06	-606801
3796.95	-607487
3801.83	-607825
3806.72	-609258
3811.6	-611028
3816.49	-611877
3821.37	-612518
3826.26	-612858
3831.14	-612272
3836.03	-612499
3840.91	-612891
3845.8	-613059
3850.68	-612657
3855.57	-613378
3860.45	-613346
3865.34	-613659
3870.22	-614365
3875.11	-614102
3880	-613872
3884.88	-614132
3889.77	-613696
3894.65	-612560
3899.54	-612853
3904.42	-613149
3909.31	-612785
3914.19	-611846
3919.08	-611426
3923.96	-611367
3928.85	-610647
3933.73	-610379
3938.62	-610006
3943.5	-608182
3948.39	-607173
3953.27	-606236
3958.16	-606003
3963.04	-606848
3967.93	-606950
3972.81	-605968
3977.7	-605471
3982.58	-605025
3987.47	-604127
3992.35	-602263
3997.24	-600405
4002.13	-599406
4007.01	-598316
4011.9	-597052
4016.78	-596201
4021.67	-595539
4026.55	-594630
4031.44	-594452
4036.32	-593571
4041.21	-592145
4046.09	-590586
4050.98	-589132
4055.86	-587996
4060.75	-587131
4065.63	-586244
4070.52	-584719
4075.4	-582757
4080.29	-581201
4085.17	-579822
4090.06	-578482
4094.94	-577544
4099.83	-576191
4104.71	-573761
4109.6	-572276
4114.48	-572188
4119.37	-570866
4124.26	-568721
4129.14	-566688
4134.03	-565187
4138.91	-562894
4143.8	-561726
4148.68	-560585
4153.57	-558576
4158.45	-557591
4163.34	-556230
4168.22	-554475
4173.11	-552275
4177.99	-550230
4182.88	-548313
4187.76	-546871
4192.65	-545325
4197.53	-544170
4202.42	-542611
4207.3	-540210
4212.19	-538761
4217.07	-537553
4221.96	-536264
4226.84	-534359
4231.73	-531863
4236.61	-529459
4241.5	-528242
4246.38	-526669
4251.27	-524018
4256.16	-522019
4261.04	-520316
4265.93	-518681
4270.81	-516365
4275.7	-513761
4280.58	-512062
4285.47	-510657
4290.35	-508826
4295.24	-506881
4300.12	-504212
4305.01	-502273
4309.89	-500923
4314.78	-499324
4319.66	-497396
4324.55	-496387
4329.43	-494647
4334.32	-492079
4339.2	-489529
4344.09	-487932
4348.97	-486408
4353.86	-484508
4358.74	-482408
4363.63	-480933
4368.51	-478630
4373.4	-476151
4378.29	-474556
4383.17	-473453
4388.06	-471578
4392.94	-469792
4397.83	-468776
4402.71	-466800
4407.6	-465382
4412.48	-462854
4417.37	-460162
4422.25	-457757
4427.14	-456683
4432.02	-454892
4436.91	-452637
4441.79	-450725
4446.68	-448863
4451.56	-447319
4456.45	-445505
4461.33	-443887
4466.22	-441431
4471.1	-438818
4475.99	-436764
4480.87	-434654
4485.76	-432501
4490.64	-430982
4495.53	-429739
4500.42	-427463
4505.3	-425676
4510.19	-424143
4515.07	-421807
4519.96	-419602
4524.84	-417954
4529.73	-416745
4534.61	-414761
4539.5	-412753
4544.38	-411207
4549.27	-408556
4554.15	-407329
4559.04	-406309
4563.92	-404977
4568.81	-403040
4573.69	-401334
4578.58	-400076
4583.46	-398690
4588.35	-396806
4593.23	-394614
4598.12	-391861
4603	-390409
4607.89	-388675
4612.77	-387088
4617.66	-385814
4622.55	-383282
4627.43	-381753
4632.32	-379753
4637.2	-377407
4642.09	-375833
4646.97	-375027
4651.86	-373107
4656.74	-371065
4661.63	-369309
4666.51	-367780
4671.4	-366210
4676.28	-364229
4681.17	-362618
4686.05	-359955
4690.94	-358088
4695.82	-356811
4700.71	-355223
4705.59	-353667
4710.48	-353168
4715.36	-352119
4720.25	-349662
4725.13	-347777
4730.02	-346676
4734.9	-345607
4739.79	-343369
4744.68	-341807
4749.56	-340724
4754.45	-339408
4759.33	-338467
4764.22	-337023
4769.1	-335441
4773.99	-333280
4778.87	-332397
4783.76	-330985
4788.64	-329057
4793.53	-327051
4798.41	-325388
4803.3	-323804
4808.18	-322647
4813.07	-321476
4817.95	-319819
4822.84	-317829
4827.72	-315926
4832.61	-315229
4837.49	-313734
4842.38	-311966
4847.26	-310410
4852.15	-308904
4857.03	-307485
4861.92	-306265
4866.81	-304098
4871.69	-302626
4876.58	-301738
4881.46	-300074
4886.35	-298856
4891.23	-298274
4896.12	-296817
4901	-296057
4905.89	-295357
4910.77	-293100
4915.66	-291368
4920.54	-289813
4925.43	-288140
4930.31	-286344
4935.2	-285319
4940.08	-284200
4944.97	-282637
4949.85	-280648
4954.74	-279906
4959.62	-278753
4964.51	-277680
4969.39	-276677
4974.28	-274708
4979.16	-272617
4984.05	-271899
4988.94	-270882
4993.82	-269826
4998.71	-268903
5003.59	-267811
5008.48	-266185
5013.36	-264653
5018.25	-263675
5023.13	-262607
5028.02	-261618
5032.9	-261018
5037.79	-260033
5042.67	-259405
5047.56	-258165
5052.44	-255655
5057.33	-254016
5062.21	-253797
5067.1	-252361
5071.98	-250745
5076.87	-249735
5081.75	-248260
5086.64	-247244
5091.52	-246607
5096.41	-245498
5101.29	-243534
5106.18	-242004
5111.06	-240689
5115.95	-240443
5120.84	-240330
5125.72	-239739
5130.61	-238488
5135.49	-236476
5140.38	-235287
5145.26	-234481
5150.15	-234248
5155.03	-232565
5159.92	-230958
5164.8	-229946
5169.69	-229632
5174.57	-228818
5179.46	-227728
5184.34	-226501
5189.23	-225480
5194.11	-224309
5199	-222855
5203.88	-221288
5208.77	-220357
5213.65	-218675
5218.54	-217884
5223.42	-216940
5228.31	-216374
5233.19	-216540
5238.08	-215957
5242.97	-214282
5247.85	-212581
5252.74	-211012
5257.62	-210856
5262.51	-209967
5267.39	-208534
5272.28	-207276
5277.16	-206181
5282.05	-205385
5286.93	-205274
5291.82	-204145
5296.7	-202524
5301.59	-201156
5306.47	-200384
5311.36	-199413
5316.24	-198886
5321.13	-198522
5326.01	-197547
5330.9	-196273
5335.78	-195552
5340.67	-193918
5345.55	-193301
5350.44	-193443
5355.32	-192763
5360.21	-191579
5365.1	-190170
5369.98	-189261
5374.87	-187921
5379.75	-187079
5384.64	-187201
5389.52	-186451
5394.41	-185870
5399.29	-185183
5404.18	-184310
5409.06	-183695
5413.95	-182997
5418.83	-181984
5423.72	-181501
5428.6	-180309
5433.49	-179049
5438.37	-178528
5443.26	-177271
5448.14	-175373
5453.03	-173888
5457.91	-173594
5462.8	-173294
5467.68	-172502
5472.57	-172558
5477.45	-171385
5482.34	-169894
5487.23	-169123
5492.11	-169765
5497	-168931
5501.88	-167991
5506.77	-167054
5511.65	-165843
5516.54	-165208
5521.42	-165223
5526.31	-164556
5531.19	-164348
5536.08	-164180
5540.96	-163837
5545.85	-162577
5550.73	-160973
5555.62	-159890
5560.5	-158769
5565.39	-157441
5570.27	-156754
5575.16	-157420
5580.04	-157259
5584.93	-156012
5589.81	-154400
5594.7	-153463
5599.58	-152841
5604.47	-152314
5609.36	-151319
5614.24	-151597
5619.13	-151099
5624.01	-151081
5628.9	-150516
5633.78	-149889
5638.67	-149003
5643.55	-147459
5648.44	-147229
5653.32	-147545
5658.21	-147640
5663.09	-145930
5667.98	-144338
5672.86	-143879
5677.75	-143179
5682.63	-142037
5687.52	-141163
5692.4	-140452
5697.29	-140058
5702.17	-139326
5707.06	-139925
5711.94	-140630
5716.83	-140001
5721.71	-138496
5726.6	-137974
5731.49	-136730
5736.37	-135418
5741.26	-134033
5746.14	-133137
5751.03	-132707
5755.91	-132173
5760.8	-131408
5765.68	-131765
5770.57	-131837
5775.45	-130922
5780.34	-130722
5785.22	-129983
5790.11	-128600
5794.99	-127490
5799.88	-127227
5804.76	-127421
5809.65	-127080
5814.53	-126210
5819.42	-125726
5824.3	-125079
5829.19	-125095
5834.07	-124877
5838.96	-123724
5843.84	-123478
5848.73	-122408
5853.62	-121192
5858.5	-121005
5863.39	-120720
5868.27	-120063
5873.16	-119366
5878.04	-118733
5882.93	-118590
5887.81	-117463
5892.7	-116416
5897.58	-116165
5902.47	-116153
5907.35	-115791
5912.24	-115499
5917.12	-115021
5922.01	-113929
5926.89	-113891
5931.78	-113955
5936.66	-114016
5941.55	-113349
5946.43	-112567
5951.32	-111403
5956.2	-110926
5961.09	-110091
5965.97	-109408
5970.86	-109165
5975.74	-109183
5980.63	-109296
5985.52	-108383
5990.4	-107289
5995.29	-106374
6000.17	-106488
6005.06	-106685
6009.94	-106533
6014.83	-106421
6019.71	-105382
6024.6	-104754
6029.48	-104180
6034.37	-103821
6039.25	-103865
6044.14	-103605
6049.02	-103114
6053.91	-102780
6058.79	-101930
6063.68	-101149
6068.56	-101285
6073.45	-101706
6078.33	-100245
6083.22	-99460.2
6088.1	-98856.7
6092.99	-98475.2
6097.87	-98494.2
6102.76	-98314.7
6107.65	-96923.7
6112.53	-96202.7
6117.42	-96515.7
6122.3	-95712.2
6127.19	-94781.2
6132.07	-93539.7
6136.96	-93389.2
6141.84	-92610.2
6146.73	-93292.7
6151.61	-93901.7
6156.5	-94112.2
6161.38	-93667.7
6166.27	-94071.7
6171.15	-93550.7
6176.04	-92079.2
6180.92	-90723.7
6185.81	-90329.7
6190.69	-90377.7
6195.58	-90044.2
6200.46	-89603.2
6205.35	-89226.2
6210.23	-89521.7
6215.12	-90040.2
6220	-89697.2
6224.89	-87985.7
6229.78	-87124.7
6234.66	-87436.7
6239.55	-87609.2
6244.43	-86749.2
6249.32	-85719.7
6254.2	-86066.2
6259.09	-86292.2
6263.97	-86249.7
6268.86	-85591.2
6273.74	-84419.2
6278.63	-84788.7
6283.51	-84504.7
6288.4	-83824.2
6293.28	-83478.7
6298.17	-83006.2
6303.05	-82111.7
6307.94	-81990.2
6312.82	-81664.7
6317.71	-80550.7
6322.59	-79967.2
6327.48	-79204.7
6332.36	-79589.7
6337.25	-80068.2
6342.13	-80801.2
6347.02	-79767.7
6351.91	-78049.2
6356.79	-77225.2
6361.68	-77543.2
6366.56	-77384.7
6371.45	-77031.2
6376.33	-76279.7
6381.22	-76119.7
6386.1	-76514.2
6390.99	-76257.2
6395.87	-75638.2
6400.76	-74929.7
6405.64	-74200.7
6410.53	-74112.2
6415.41	-74458.2
6420.3	-74402.7
6425.18	-73166.7
6430.07	-72200.2
6434.95	-72109.7
6439.84	-72259.2
6444.72	-72459.7
6449.61	-72178.7
6454.49	-71481.2
6459.38	-71513.2
6464.26	-71554.2
6469.15	-71532.2
6474.04	-70917.7
6478.92	-70234.2
6483.81	-69505.7
6488.69	-69152.2
6493.58	-69272.7
6498.46	-69381.7
6503.35	-68092.7
6508.23	-67092.2
6513.12	-67487.7
6518	-69038.7
6522.89	-68906.2
6527.77	-67652.2
6532.66	-66858.2
6537.54	-66803.7
6542.43	-66704.2
6547.31	-66689.7
6552.2	-66576.2
6557.08	-66915.7
6561.97	-66967.2
6566.85	-65580.7
6571.74	-64363.2
6576.62	-64304.2
6581.51	-63530.2
6586.39	-63139.7
6591.28	-63010.2
6596.17	-62281.2
6601.05	-61609.7
6605.94	-61687.2
6610.82	-61823.7
6615.71	-61667.7
6620.59	-60853.2
6625.48	-60528.7
6630.36	-60585.7
6635.25	-59878.7
6640.13	-59564.7
6645.02	-59630.7
6649.9	-59692.2
6654.79	-60073.2
6659.67	-60224.7
6664.56	-59957.2
6669.44	-60056.7
6674.33	-59331.2
6679.21	-59236.2
6684.1	-58876.2
6688.98	-58253.2
6693.87	-58381.2
6698.75	-58071.2
6703.64	-57274.2
6708.52	-57080.7
6713.41	-57329.7
6718.3	-56629.7
6723.18	-55741.7
6728.07	-56014.2
6732.95	-56379.2
6737.84	-55969.2
6742.72	-55673.7
6747.61	-55289.7
6752.49	-53914.7
6757.38	-53054.2
6762.26	-53975.2
6767.15	-53865.2
6772.03	-53502.7
6776.92	-53500.2
6781.8	-52639.7
6786.69	-52225.2
6791.57	-52284.7
6796.46	-52786.2
6801.34	-53222.7
6806.23	-52735.7
6811.11	-52273.2
6816	-51829.2
6820.88	-51590.7
6825.77	-51314.2
6830.65	-51606.7
6835.54	-51830.2
6840.43	-51452.2
6845.31	-51111.7
6850.2	-51012.2
6855.08	-50211.2
6859.97	-50185.2
6864.85	-50146.7
6869.74	-48892.2
6874.62	-48215.7
6879.51	-48572.2
6884.39	-49227.7
6889.28	-48764.7
6894.16	-48030.7
6899.05	-47500.7
6903.93	-47940.2
6908.82	-47363.7
6913.7	-46523.2
6918.59	-46428.7
6923.47	-47149.2
6928.36	-47697.7
6933.24	-47391.2
6938.13	-46563.7
6943.01	-46613.2
6947.9	-46069.7
6952.78	-46402.7
6957.67	-46769.2
6962.55	-46069.2
6967.44	-45238.7
6972.33	-44704.2
6977.21	-44839.7
6982.1	-44475.2
6986.98	-43969.2
6991.87	-43813.2
6996.75	-43465.7
7001.64	-42778.2
7006.52	-41959.2
7011.41	-42084.7
7016.29	-41606.2
7021.18	-41184.7
7026.06	-41911.7
7030.95	-42648.7
7035.83	-43010.2
7040.72	-42913.7
7045.6	-42851.2
7050.49	-42140.7
7055.37	-40740.7
7060.26	-40538.2
7065.14	-40729.2
7070.03	-40269.7
7074.91	-40754.7
7079.8	-40801.2
7084.68	-40813.7
7089.57	-39489.7
7094.46	-38851.7
7099.34	-39277.7
7104.23	-38882.2
7109.11	-38311.2
7114	-38756.7
7118.88	-38560.2
7123.77	-37316.2
7128.65	-37555.2
7133.54	-37330.2
7138.42	-37566.2
7143.31	-37504.2
7148.19	-37049.2
7153.08	-37247.2
7157.96	-37261.2
7162.85	-37515.7
7167.73	-37539.7
7172.62	-37943.7
7177.5	-37748.7
7182.39	-37578.2
7187.27	-36891.2
7192.16	-36322.2
7197.04	-36108.2
7201.93	-36152.7
7206.81	-35785.2
7211.7	-34687.2
7216.59	-34053.7
7221.47	-33876.2
7226.36	-33896.2
7231.24	-34068.2
7236.13	-35036.2
7241.01	-35289.7
7245.9	-34324.2
7250.78	-33966.2
7255.67	-33158.7
7260.55	-33423.2
7265.44	-33310.2
7270.32	-32899.7
7275.21	-32370.2
7280.09	-32030.2
7284.98	-31855.2
7289.86	-31948.7
7294.75	-32046.2
7299.63	-31762.2
7304.52	-31621.7
7309.4	-31829.2
7314.29	-32213.2
7319.17	-32436.2
7324.06	-32517.7
7328.94	-32318.7
7333.83	-31439.2
7338.72	-30891.7
7343.6	-30418.7
7348.49	-30834.7
7353.37	-30665.2
7358.26	-30582.7
7363.14	-30487.2
7368.03	-30171.2
7372.91	-30049.2
7377.8	-29509.7
7382.68	-29082.2
7387.57	-28497.2
7392.45	-28584.7
7397.34	-28444.2
7402.22	-28697.7
7407.11	-29280.2
7411.99	-30191.2
7416.88	-29456.2
7421.76	-28981.2
7426.65	-28728.2
7431.53	-28224.2
7436.42	-27723.2
7441.3	-27247.2
7446.19	-27238.7
7451.07	-27288.2
7455.96	-27674.7
7460.85	-27013.7
7465.73	-26890.2
7470.62	-26691.2
7475.5	-26891.2
7480.39	-26429.7
7485.27	-26819.2
7490.16	-26886.2
7495.04	-25794.7
7499.93	-25245.7
7504.81	-25014.7
7509.7	-24684.2
7514.58	-25354.7
7519.47	-25490.7
7524.35	-24928.7
7529.24	-24583.2
7534.12	-24760.2
7539.01	-24090.7
7543.89	-23801.2
7548.78	-24694.2
7553.66	-24736.7
7558.55	-24149.7
7563.43	-23280.2
7568.32	-23017.7
7573.2	-22714.7
7578.09	-22622.7
7582.98	-22566.7
7587.86	-22460.7
7592.75	-22555.2
7597.63	-23062.7
7602.52	-22837.7
7607.4	-22827.2
7612.29	-22196.7
7617.17	-21986.7
7622.06	-22069.2
7626.94	-21263.7
7631.83	-20426.2
7636.71	-20713.2
7641.6	-21501.2
7646.48	-21955.7
7651.37	-21749.2
7656.25	-21318.2
7661.14	-21456.2
7666.02	-20969.7
7670.91	-20369.2
7675.79	-20269.7
7680.68	-20014.7
7685.56	-19984.7
7690.45	-20409.7
7695.33	-19783.2
7700.22	-19499.7
7705.11	-18755.2
7709.99	-18839.7
7714.88	-20075.7
7719.76	-20251.2
7724.65	-19537.7
7729.53	-19254.7
7734.42	-18865.7
7739.3	-18682.7
7744.19	-19382.2
7749.07	-19143.7
7753.96	-18389.7
7758.84	-18190.7
7763.73	-18596.7
7768.61	-17948.7
7773.5	-17733.7
7778.38	-18078.7
7783.27	-17772.2
7788.15	-16578.2
7793.04	-17430.7
7797.92	-17981.2
7802.81	-17249.7
7807.69	-15939.7
7812.58	-15721.2
7817.46	-15773.2
7822.35	-15597.2
7827.23	-15397.2
7832.12	-14948.7
7837.01	-15297.2
7841.89	-15822.7
7846.78	-15259.2
7851.66	-14574.7
7856.55	-14798.2
7861.43	-15073.7
7866.32	-14719.2
7871.2	-14141.7
7876.09	-14596.2
7880.97	-14500.7
7885.86	-14176.2
7890.74	-14726.2
7895.63	-14996.2
7900.51	-15242.7
7905.4	-15416.7
7910.28	-14839.7
7915.17	-14223.7
7920.05	-14216.2
7924.94	-14918.2
7929.82	-14402.2
7934.71	-13478.2
7939.59	-13196.7
7944.48	-13831.2
7949.36	-13512.7
7954.25	-13262.2
7959.14	-12835.7
7964.02	-12555.2
7968.91	-13319.7
7973.79	-13344.2
7978.68	-13629.7
7983.56	-12762.7
7988.45	-11794.2
7993.33	-11611.7
7998.22	-11380.7
8003.1	-11621.7
8007.99	-10838.2
8012.87	-10488.2
8017.76	-10821.2
8022.64	-11518.2
8027.53	-11306.7
8032.41	-11216.2
8037.3	-10648.2
8042.18	-11110.7
8047.07	-11833.2
8051.95	-10589.2
8056.84	-10635.2
8061.72	-10383.7
8066.61	-9649.69
8071.49	-9774.69
8076.38	-10341.2
8081.27	-9536.69
8086.15	-9297.19
8091.04	-8603.69
8095.92	-8536.19
8100.81	-8878.69
8105.69	-9601.69
8110.58	-10371.7
8115.46	-9999.19
8120.35	-9097.69
8125.23	-8496.69
8130.12	-7417.19
8135	-8059.19
8139.89	-7876.69
8144.77	-8098.69
8149.66	-8929.69
8154.54	-9449.19
8159.43	-8669.69
8164.31	-7851.69
8169.2	-7985.69
8174.08	-7340.19
8178.97	-7550.69
8183.85	-8049.19
8188.74	-7998.19
8193.62	-8380.19
8198.51	-8970.69
8203.4	-8567.69
8208.28	-8032.69
8213.17	-8323.69
8218.05	-7722.19
8222.94	-6999.19
8227.82	-6980.69
8232.71	-6967.19
8237.59	-6405.69
8242.48	-6484.69
8247.36	-7123.19
8252.25	-6916.19
8257.13	-7312.19
8262.02	-7754.19
8266.9	-6903.19
8271.79	-5958.19
8276.67	-6074.69
8281.56	-7102.19
8286.44	-7524.69
8291.33	-7234.69
8296.21	-6950.19
8301.1	-6155.19
8305.98	-5510.69
8310.87	-5032.19
8315.75	-5127.19
8320.64	-4986.19
8325.53	-4819.69
8330.41	-4797.69
8335.3	-4524.69
8340.18	-4645.69
8345.07	-4780.69
8349.95	-4485.19
8354.84	-4216.69
8359.72	-4042.69
8364.61	-4347.19
8369.49	-4462.69
8374.38	-4122.69
8379.26	-3486.69
8384.15	-3845.19
8389.03	-3773.19
8393.92	-4239.69
8398.8	-4870.19
8403.69	-5325.19
8408.57	-5365.69
8413.46	-4895.19
8418.34	-4202.19
8423.23	-3062.19
8428.11	-2635.19
8433	-3373.69
8437.88	-3598.19
8442.77	-3020.19
8447.66	-2985.69
8452.54	-3497.19
8457.43	-3841.69
8462.31	-3318.19
8467.2	-3100.19
8472.08	-3358.69
8476.97	-3435.19
8481.85	-3365.19
8486.74	-3105.69
8491.62	-3202.19
8496.51	-4101.69
8501.39	-4082.69
8506.28	-3184.19
8511.16	-2433.69
8516.05	-2288.69
8520.93	-1837.19
8525.82	-1820.69
8530.7	-1974.19
8535.59	-2130.69
8540.47	-2431.19
8545.36	-2461.69
8550.24	-3159.69
8555.13	-2957.19
8560.01	-2075.19
8564.9	-1146.19
8569.79	-790.192
8574.67	-1038.69
8579.56	-1634.19
8584.44	-1761.19
8589.33	-451.192
8594.21	385.808
8599.1	586.808
8603.98	815.808
8608.87	511.808
8613.75	394.808
8618.64	-1028.69
8623.52	-1643.19
8628.41	-867.692
8633.29	-313.692
8638.18	-271.192
8643.06	-222.692
8647.95	7.80762
8652.83	625.308
8657.72	-110.192
8662.6	158.308
8667.49	241.808
8672.37	148.308
8677.26	178.308
8682.14	695.808
8687.03	1051.31
8691.91	901.808
8696.8	781.308
8701.69	1079.81
8706.57	1887.31
8711.46	1340.31
8716.34	1098.81
8721.23	1326.81
8726.11	497.808
8731	-1.19238
8735.88	-431.192
8740.77	-11.1924
8745.65	570.308
8750.54	1375.31
8755.42	2305.31
8760.31	2637.81
8765.19	2809.81
8770.08	1882.81
8774.96	1764.81
8779.85	2831.31
8784.73	3089.31
8789.62	2787.31
8794.5	3270.31
8799.39	1655.81
8804.27	1339.31
8809.16	1883.81
8814.04	3238.81
8818.93	3186.31
8823.82	3163.31
8828.7	3308.31
8833.59	3923.31
8838.47	3499.31
8843.36	3358.31
8848.24	3193.81
8853.13	3780.31
8858.01	3351.31
8862.9	2384.81
8867.78	2743.31
8872.67	3774.31
8877.55	4346.31
8882.44	3752.81
8887.32	3076.31
8892.21	2903.81
8897.09	3995.31
8901.98	3811.81
8906.86	3659.81
8911.75	3941.31
8916.63	3963.81
8921.52	3275.81
8926.4	2946.31
8931.29	3021.31
8936.17	2917.31
8941.06	3450.81
8945.95	3114.31
8950.83	2633.31
8955.72	3543.31
8960.6	4235.81
8965.49	4452.31
8970.37	4689.81
8975.26	4713.31
8980.14	4563.31
8985.03	4819.81
8989.91	5172.81
8994.8	5894.31
8999.68	5523.31
9004.57	5363.31
9009.45	5624.31
9014.34	6079.81
9019.22	5955.31
9024.11	5801.81
9028.99	5606.31
9033.88	5665.81
9038.76	5598.31
9043.65	6238.81
9048.53	6840.81
9053.42	6260.31
9058.3	5390.81
9063.19	5629.31
9068.08	5697.31
9072.96	6189.81
9077.85	6714.81
9082.73	6676.81
9087.62	6686.81
9092.5	6766.31
9097.39	6450.31
9102.27	6125.81
9107.16	5819.31
9112.04	6680.31
9116.93	6347.81
9121.81	5937.31
9126.7	7149.81
9131.58	8113.31
9136.47	8105.31
9141.35	8163.31
9146.24	7637.31
9151.12	7003.31
9156.01	6324.81
9160.89	6304.31
9165.78	7569.81
9170.66	7816.31
9175.55	7026.31
9180.43	7331.31
9185.32	7765.31
9190.21	7904.81
9195.09	7307.31
9199.98	6672.31
9204.86	6609.31
9209.75	7102.81
9214.63	7504.81
9219.52	7689.81
9224.4	7526.31
9229.29	7502.81
9234.17	7679.31
9239.06	7617.81
9243.94	8105.31
9248.83	8545.81
9253.71	8055.81
9258.6	7053.81
9263.48	7589.31
9268.37	7984.81
9273.25	8098.31
9278.14	8541.81
9283.02	8922.31
9287.91	8840.31
9292.79	8539.31
9297.68	8955.81
9302.56	9004.81
9307.45	9075.31
9312.34	9368.31
9317.22	9579.31
9322.11	10103.3
9326.99	11304.3
9331.88	10193.8
9336.76	9133.31
9341.65	9147.31
9346.53	9454.31
9351.42	9892.81
9356.3	9795.81
9361.19	10003.3
9366.07	9870.81
9370.96	9807.31
9375.84	10484.8
9380.73	10527.3
9385.61	10280.8
9390.5	10144.3
9395.38	10282.3
9400.27	10195.8
9405.15	10350.3
9410.04	10185.3
9414.92	10170.8
9419.81	10707.3
9424.69	10335.3
9429.58	9770.81
9434.47	9606.81
9439.35	9754.81
9444.24	10685.3
9449.12	11019.8
9454.01	10359.8
9458.89	11022.3
9463.78	11879.3
9468.66	11878.3
9473.55	10362.3
9478.43	10370.3
9483.32	11136.8
9488.2	11072.8
9493.09	11008.3
9497.97	11054.8
9502.86	11023.8
9507.74	11335.3
9512.63	11778.3
9517.51	12446.8
9522.4	12723.8
9527.28	12069.8
9532.17	11392.8
9537.05	11078.3
9541.94	11601.8
9546.82	12045.8
9551.71	11317.3
9556.6	11463.3
9561.48	11716.8
9566.37	11437.3
9571.25	11089.3
9576.14	11352.8
9581.02	11863.8
9585.91	11650.8
9590.79	11275.3
9595.68	11704.3
9600.56	12388.3
9605.45	12742.3
9610.33	13289.3
9615.22	13716.3
9620.1	13651.8
9624.99	13308.3
9629.87	12544.8
9634.76	12167.8
9639.64	12494.3
9644.53	12492.8
9649.41	12630.3
9654.3	12337.8
9659.18	11794.8
9664.07	11631.8
9668.95	12082.3
9673.84	12733.8
9678.72	13249.3
9683.61	13658.8
9688.5	14474.8
9693.38	14186.8
9698.27	13423.3
9703.15	13295.3
9708.04	12638.8
9712.92	12838.8
9717.81	13076.8
9722.69	12367.8
9727.58	12098.8
9732.46	12756.8
9737.35	13125.8
9742.23	13673.3
9747.12	13269.3
9752	12807.8
9756.89	13199.8
9761.77	13479.3
9766.66	14052.3
9771.54	14338.8
9776.43	14658.8
9781.31	14321.8
9786.2	14563.8
9791.08	14265.8
9795.97	14336.3
9800.85	14414.3
9805.74	14730.8
9810.63	14685.8
9815.51	14453.3
[truncated: 49 more rows]
