# Supplementary material for: Hydrothermal treatment of yeast cell wall generates potent anti-proliferative agents targeting MCF7 breast cancer cells effectively even under culture conditions separated by a plastic wall
Source: PLoS One. 2025 Feb 14;20(2):e0313379. doi: 10.1371/journal.pone.0313379 (PMC11828357; doi:10.1371/journal.pone.0313379)
Supplement: S3 Data — (XLSX) [file pone.0313379.s003.xlsx]

## Sheet: Sheet1
Fig. 1A
		Crystal violet assay
		Absorbance (570 nm)
		control	0.00123457	0.0037037	0.0111111	0.0333333	0.1
		0.393	0.472	0.403	0.158	0.008	0.012
		0.393	0.484	0.359	0.179	0.008	0.012
		0.385	0.472	0.362	0.179	0.01	0.009
		0.37	0.432	0.367	0.164	0.01	0.012
		Avarage of control
		0.38525
	Samples	% growth
	% of YCW-H	1	2	3	4	Avarage	SD
	Control (0%)	102.012	102.012	99.9351	96.0415	100	2.43759
	0.00123	122.518	125.633	122.518	112.135	120.701	5.10638
	0.0037	104.607	93.1862	93.965	95.2628	96.7554	4.59367
	0.0111	41.0123	46.4633	46.4633	42.5698	44.1272	2.40016
	0.0333	2.07657	2.07657	2.59572	2.59572	2.33615	0.259572
	0.1	3.11486	3.11486	2.33615	3.11486	2.92018	0.337194
