# Supplementary material for: Hydrothermal treatment of yeast cell wall generates potent anti-proliferative agents targeting MCF7 breast cancer cells effectively even under culture conditions separated by a plastic wall
Source: PLoS One. 2025 Feb 14;20(2):e0313379. doi: 10.1371/journal.pone.0313379 (PMC11828357; doi:10.1371/journal.pone.0313379)
Supplement: S4 Data — (XLSX) [file pone.0313379.s004.xlsx]

## Sheet: Fig2
Fig 2
		Experiments (Crystal violet assay)
			Absorbance（570nm）
		Sample	1	2	3	Average
		YCW-A	0.803	1.003	0.985	0.930333
		YCW-H	0.077	0.07	0.069	0.072
		H2O	0.952	0.965	0.985	0.967333
			% growth
		Sample	1	2	3	Average	SD
		YCW-A	83.0117	103.687	101.826	96.1751	8.08767
		YCW-H	7.96003	7.23639	7.13301	7.44314	0.318629
		H2O	98.4149	99.7588	101.826	100	1.21514
		Each % of growth was calculated using the control group (Ctr)as a reference (100%).
