# Supplementary material for: Hydrothermal treatment of yeast cell wall generates potent anti-proliferative agents targeting MCF7 breast cancer cells effectively even under culture conditions separated by a plastic wall
Source: PLoS One. 2025 Feb 14;20(2):e0313379. doi: 10.1371/journal.pone.0313379 (PMC11828357; doi:10.1371/journal.pone.0313379)
Supplement: S5 Data — (XLSX) [file pone.0313379.s005.xlsx]

## Sheet: Fig3
Fig3
	Experiments (Crystal violet assay)
		Absorbance（570nm）
	Sample	1	2	3	Average	SD
	H2O (Ctr)	1.898	1.969	2.352	2.073	0.254
	YCW-H	0.998	1.394	1.261	1.21767	0.138
	YCW-A	2.578	2.555	2.017	2.38333	0.104
		% of growth
	Sample	1	2	3	Average	SD
	H2O (Ctr)	91.5581	94.9831	113.459	100	8.33025
	YCW-H	48.1428	67.2455	60.8297	58.7393	6.87408
	YCW-A	124.361	123.251	97.2986	114.97	10.8287
	Each % of growth was calculated using the control group (Ctr)as a reference (100%).
