# Supplementary material for: Hydrothermal treatment of yeast cell wall generates potent anti-proliferative agents targeting MCF7 breast cancer cells effectively even under culture conditions separated by a plastic wall
Source: PLoS One. 2025 Feb 14;20(2):e0313379. doi: 10.1371/journal.pone.0313379 (PMC11828357; doi:10.1371/journal.pone.0313379)
Supplement: S6 Data — (XLSX) [file pone.0313379.s006.xlsx]

## Sheet: Fig5 A Open Fe
Open
		Experiments (Crystal violet assay)
			Absorbance（570nm）
		Sample	1	2	3	Average
		RO water	0.5977	0.6127	0.598	0.6028
		25 % CWP	0.2907	0.2813	0.2976	0.289867
		25 % CWP/40 mM Fe(II)	0.1866	0.1984	0.1966	0.193867
		25 % CWP/40 mM Fe(III)	0.1277	0.1523	0.1516	0.143867
			% growth
		Sample	1	2	3	Average	SD
		RO water	99.1539	101.642	99.2037	100	1.42252
		25 % CWP	48.225	46.6656	49.3696	48.0867	1.35731
		25 % CWP/40 mM Fe(II)	30.9555	32.9131	32.6145	32.161	1.0546
		25 % CWP/40 mM Fe(III)	21.1845	25.2654	25.1493	23.8664	2.32334
		Each % of growth was calculated using the control group (Ctr)as a reference (100%).
