# Supplementary material for: Hydrothermal treatment of yeast cell wall generates potent anti-proliferative agents targeting MCF7 breast cancer cells effectively even under culture conditions separated by a plastic wall
Source: PLoS One. 2025 Feb 14;20(2):e0313379. doi: 10.1371/journal.pone.0313379 (PMC11828357; doi:10.1371/journal.pone.0313379)
Supplement: S7 Data — (XLSX) [file pone.0313379.s007.xlsx]

## Sheet: Fig 5B Close Fe
Closed
		Experiments (Crystal violet assay)
			Absorbance（570nm）
		Sample	1	2	3	Average
		YCW-H: H2O	0.262	0.251	0.269	0.260667
		YCW-H: 400mM Fe(II)	0.202	0.143	0.158	0.167667
		YCW-H: 400mM Fe(III)	0.106	0.172	0.161	0.146333
			% growth
		Sample	1	2	3	Average	SD
		H2O	92.735	106.125	101.14	100	4.78535
		YCW-H: H2O	18.661	17.8775	19.1595	18.566	0.456989
		YCW-H: 400mM Fe(II)	14.3875	10.1852	11.2536	11.9421	1.5444
		YCW-H: 400mM Fe(III)	7.54986	12.2507	11.4672	10.4226	1.78086
		Each % of growth was calculated using the control group (Ctr)as a reference (100%).
