# Supplementary material for: Hydrothermal treatment of yeast cell wall generates potent anti-proliferative agents targeting MCF7 breast cancer cells effectively even under culture conditions separated by a plastic wall
Source: PLoS One. 2025 Feb 14;20(2):e0313379. doi: 10.1371/journal.pone.0313379 (PMC11828357; doi:10.1371/journal.pone.0313379)
Supplement: S8 Data — (XLSX) [file pone.0313379.s008.xlsx]

## Sheet: Fig 6A
Fig 6 A
Open	Live/Dead cells
	4 days incubation
			% of cells
	Culture	Fraction	1	2	3	Average	SD
	Ctr (H2O)	Live	95.9	91.51	92.1	93.2	1.94537
		Dead	4.1	8.49	7.9	6.8	1.94537
	YCW-H 25%	Live	25.15	21.77	19.56	22.2	2.29871
		Dead	74.85	78.23	80.44	77.8	2.29871
			% of cells in Live and Dead cells were calculated using the cell count as 100%.
