# Supplementary material for: Hydrothermal treatment of yeast cell wall generates potent anti-proliferative agents targeting MCF7 breast cancer cells effectively even under culture conditions separated by a plastic wall
Source: PLoS One. 2025 Feb 14;20(2):e0313379. doi: 10.1371/journal.pone.0313379 (PMC11828357; doi:10.1371/journal.pone.0313379)
Supplement: S9 Data — (XLSX) [file pone.0313379.s009.xlsx]

## Sheet: Fig6 B
Fig 6 B
Close				FCM analysis (%)
				1	2	3	Ave	SD
	Live cells (%)	Day0		83.1	83.5	80.1	82.2333	1.51731
		Day5	Ctr	85.54	79.54	78.84	81.3067	3.00703
				45.48	50.63	54.05	50.0533	3.52237
	Dead cells (%)	Day0		16.9	16.5	19.9	17.7667	1.51731
		Day5	Ctr	14.46	20.56	21.16	18.72	3.00703
			YCW-H	54.52	49.37	45.95	49.6167	3.52237
		% of cells in Live and Dead cells were calculated using the cell count as 100%.
