# Supplementary material for: Hydrothermal treatment of yeast cell wall generates potent anti-proliferative agents targeting MCF7 breast cancer cells effectively even under culture conditions separated by a plastic wall
Source: PLoS One. 2025 Feb 14;20(2):e0313379. doi: 10.1371/journal.pone.0313379 (PMC11828357; doi:10.1371/journal.pone.0313379)
Supplement: S10 Data — (XLSX) [file pone.0313379.s010.xlsx]

## Sheet: Fig 1 C
Fig 1 C
	Experiments (Crystal violet assay)
	% of YCW-H	Absorbance（570nm）			Average
		1	2	3
	100	0.0598	0.0621	0.0584	0.0601
	60	0.0838	0.0636	0.0609	0.0694333
	30	0.0761	0.0808	0.0729	0.0766
	20	0.5129	0.661	0.4818	0.5519
	10	1.2487	1.3246	1.3058	1.29303
	0	2.0981	1.9434	1.867	1.9695
	Samples	% growth (ref as 0 %)
	% of YCW-H	1	2	3	Average	SD
	0	106.53	98.6748	94.7956	100	5.97665
	10	63.4019	67.2556	66.3011	65.6529	2.00648
	20	26.0421	33.5618	24.4631	28.0223	4.86063
	30	3.86392	4.10256	3.70145	3.88931	0.201709
	60	4.25489	3.22925	3.09216	3.52543	0.635275
	100	3.0363	3.15308	2.96522	3.05154	0.0948302
	Each % of growth was calculated using the control group (0%)as a reference (100%).
